# Supplementary material for: Well-Known, Misidentified, or Unnamed? A DNA Barcode-Based Reassessment of the Lepidoptera Fauna of Cyprus Supported by Morphology
Source: Insects. 2025 Dec 19;17(1):4. doi: 10.3390/insects17010004 (PMC12841640; doi:10.3390/insects17010004)
Supplement: Supplementary file 1 [file insects-17-00004-s001.zip]

Archive with 6 entries (6 files):
- Table S1_Cyprus_Checklist.xlsx
- Table S2_unidentifiedBINs.xlsx
- Table S3_New_faunistic_records_DNA_based.xlsx
- Table S4_New_faunistic_records_morphology_based.xlsx
- Table S5_Unidentfied_records_morphology_based.xlsx
- Table S6_Incorrect_doubtful_records.xlsx
