# Supplementary material for: Well-Known, Misidentified, or Unnamed? A DNA Barcode-Based Reassessment of the Lepidoptera Fauna of Cyprus Supported by Morphology
Source: Insects. 2025 Dec 19;17(1):4. doi: 10.3390/insects17010004 (PMC12841640; doi:10.3390/insects17010004)
Supplement: Supplementary file 1 [file insects-17-00004-s001.zip › Table S1_Cyprus_Checklist.xlsx]

## Sheet: Gesamtliste
Checklist of Lepidoptera from Cyprus
NR	Family	Species	BIN(s)	Unique BIN	Occurrence	References	Supplementary Material	richtig
1	Micropterigidae	Micropterix cypriensis Heath, 1985	BOLD:AGV0198	1	Native, endemic	[71]
2	Nepticulidae	Simplimorpha promissa (Staudinger, 1871)			Native	[40]	4 exx: Cyprus, Paphos district, Neo Chorio 80m 35.023°N, 32.390°E, 15-25.v.2017, J. Junnilainen leg. & det.
3	Nepticulidae	Stigmella ficulnea Puplesis & Krasilnikova, 1994			Native	[24]
4	Nepticulidae	Stigmella glutinosae (Stainton, 1858)	BOLD:AAJ4191		Native	[40]
5	Nepticulidae	Stigmella nivenburgensis (Preissecker, 1942)			Native	van Nieukerken/Barton unpubl.
6	Nepticulidae	Stigmella pyrellicola (Klimesch, 1978)	BOLD:ADL1799	1	Native	[72]
7	Nepticulidae	Stigmella trimaculella (Haworth, 1828)			Native	[24]
8	Nepticulidae	Stigmella pyrivora Gustafsson, 1981			Native, endemic	[40]
9	Nepticulidae	Stigmella azaroli (Klimesch, 1978)	BOLD:ACU6096	1	Native	[72]	3 exx. Cyprus, Limassol Chandria, Madari Peak, Rt. Adelfoi 1540m, 34.952°N, 32.996°E, , ex.larva 1.xi.2019 on Crataegus azarolus, J. Junnilainen leg. & det. 10 exx: Cyprus, Paphos district, Kidasi 250m 34.796°N, 32.702°E, 31.x.2019, J. Junnilainen leg. & det. 1 ex.: N Cyprus, Hisarköy, 35.3°N, 33.1°E, 250m, 12-18.v.2007, B. Skule leg., E, J. Van Nieukerken det. (first identified as perpygmaeella)
10	Nepticulidae	Stigmella styracicolella (Klimesch, 1978)	BOLD:AFR0793	1	Native	[25]	1 larva, leafmines: Cyprus, Limassol, 1 km N Potamiou, 18.x.2021, on Styrax officinalis, M. Kozlov leg., E. van Nieukerken det., RMNH coll.
11	Nepticulidae	Stigmella auromarginella (Richardson, 1890)	BOLD:ACU6687	1	Native	[72]
12	Nepticulidae	Stigmella amygdali (Klimesch, 1978)	BOLD:ACU6674	1	Native	[24]
13	Nepticulidae	Stigmella basiguttella (Heinemann, 1862)			Native	[25]
14	Nepticulidae	Stigmella eberhardi (Johansson, 1971)	BOLD:ADF7959	1	Native	van Nieukerken/Barton unpubl.
15	Nepticulidae	Glaucolepis melanoptera (van Nieukerken & Puplesis,1991)	BOLD:ADL0639		Native	[25]
16	Nepticulidae	Glaucolepis hamirella (Chrétien, 1915)	BOLD:ACU5753		Native	[73]
17	Nepticulidae	Glaucolepis rosmarinella (Chrétien, 1914)			Native	[72]	4 exx: Cyprus, Paphos district, Neo Chorio 80m 35.023°N, 32.390°E, 15-25.v.2017, J. Junnilainen leg. & det.
18	Nepticulidae	Glaucolepis trilobella (Klimesch, 1978)			Native	[40]
19	Nepticulidae	Fomoria deschkai (Klimesch, 1978)	BOLD:AGO6497		Native	Huemer unpubl.
20	Nepticulidae	Parafomoria pseudocistivora van Nieukerken, 1983	BOLD:AGS2586	1	Native	[40]
21	Nepticulidae	Acalyptris platani (Müller-Rutz, 1934)			Native	[74]	15 leafmines: Avakas Gorge, 12.x.2021, on Platanus orientalis, M. Kozlov leg., E. van Nieukerken det., RMNH coll. 7 leafmines: Kato Platzes, 13.x.2021, on Platanus orientalis, M. Kozlov leg., E. van Nieukerken det., RMNH coll.
22	Nepticulidae	Acalyptris pistaciae van Nieukerken, 2007	BOLD:ADL2175; BOLD:AGP5831; BOLD:AGP5832	3	Native	[40]	1 male: Cyprus Kato Drys 23.iv.2002, J.Junnilainen leg. E. van Nieukerken det. 1 male: Cyprus Troodos Mts, north slope below Mt. Altratsa, 10-16.x.2015, C. Hviid & B. Skule, ZMUC. 1 male: Northern Cyprus Akdeniz Plaji, 14-15.x.2015, C. Hviid & B. Skule, ZMUC. 1 leafmine: 1 km N Pzastio, 18.x.2021, on Pistacia lentiscus, M. Kozlov leg., E. van Nieukerken det., RMNH coll. 1 leafmine: 2 km SSW Pzast…
23	Nepticulidae	Zimmermannia monemvasiae van Nieukerken, 1985	BOLD:ADA1969		Native	Barton & van Nieukerken unpubl.
24	Nepticulidae	Zimmermannia vivesi (A. Laštuvka, Z. Laštuvka & van Nieukerken, 2010)	BOLD:ACY4629	1	Native	[75]
25	Nepticulidae	Ectoedemia heringella (Mariani, 1939)			Native	[76]
26	Nepticulidae	Ectoedemia alnifoliae van Nieukerken, 1985	BOLD:ACU7410	1	Native	[76]	1 female: Agios Nikolaos Kefelos bridge 460m 4.iv.2022, J. Junnilainen leg. & det.; leafmines: Cyprus, Pano Platres, 24.iv.2004, on Quercus alnifolia, WN & AC Ellis-Adam leg., RMNH coll.; Cyprus Troodissa, 25.iv.2004, on Quercus alnifolia, WN & AC Ellis-Adam leg., RMNH coll.; Cyprus 1 km N Pano Platzes, 13.x.2021, on Quercus alnifolia, M. Kozlov; 1 km N Pzastio, 18.x.2021, on Quercus coccifera, M…
27	Nepticulidae	Ectoedemia caradjai (Groschke, 1944)	short seq. (without BIN)		Native	Barton & van Nieukerken unpubl.	1 leafmine: Cyprus, Pano Platres, 24.iv.2004, on Quercus infectoria, WN & AC Ellis-Adam leg., RMNH coll.
28	Nepticulidae	Ectoedemia contorta van Nieukerken, 1985	BOLD:ACU5570	1	Native	Barton & van Nieukerken unpubl.
29	Nepticulidae	Ectoedemia rufifrontella (Caradja, 1920)	BOLD:AEL8391	1	Native	Barton & van Nieukerken unpubl.
30	Nepticulidae	Ectoedemia erythrogenella (De Joannis, 1908)			Native	[21]
31	Opostegidae	Opostega spatulella Herrich-Schäffer, [1855]	BOLD:ACG8635		Native	Huemer & van Nieukerken unpubl.	1 male: Cyprus, 6 km W Kilicaslan, 15.v.2007, B. Skule leg., ZMUC coll., E. van Nieukerken det.
32	Adelidae	Adela orientella Staudinger, 1870			Native	[22,77]
33	Tischeriidae	Coptotriche marginea (Haworth, 1828)			Native	[20]	1 female: Cyprus, Kato Drys 17.iv.2002, J. Junnilainen leg. & det..
34	Tischeriidae	Tischeria decidua Wocke, 1876	BOLD:ABW0286		Native	[25]
35	Meessiidae	Eudarcia echinatum (Petersen & Gaedike, 1985)			Native, endemic	[40]
36	Meessiidae	Eudarcia holtzi (Rebel, 1902)	BOLD:AFO7793	1	Native	[40]
37	Meessiidae	Eudarcia lobata (Petersen & Gaedike, 1979)	BOLD:AFO4423		Native	[78]
38	Psychidae	Eumasia cyprianella Weidlich, 2015	BOLD:ABW8848		Native, endemic	[79]
39	Psychidae	Pseudobankesia aphroditae Weidlich & Henderickx, 2002	BOLD:ABW9398	1	Native, endemic	[79]	2 exx: Cyprus, Limassol Akritini Salt lake 2.xi.2019, J.Junnilainen leg & det.
40	Psychidae	Luffia lapidella (Goeze, 1783)			Native	[80]
41	Psychidae	Pachythelia villosella (Ochsenheimer, 1810)	BOLD:AAD3862		Native	[40,79]
42	Psychidae	Apterona helicoidella (Vallot, 1827)			Native	[79]
43	Eriocottidae	Deuterotinea instabilis (Meyrick, 1924)	BOLD:ADM7089	1	Native, endemic	[9,40]	3 males: Cyprus, Limassol district, Troodos Almyrolivado picnik place 1610m 34.930°N, 32.901°E, 5.xi.2019, J. Junnilainen leg. & det.
44	Dryadaulidae	Dryadaula nedae Gaedike, 1983	BOLD:ADY8334		Native	[78]
45	Tineidae	Morophaga morellus (Duponchel, 1838)			Native	[20]
46	Tineidae	Nemapogon arenbergeri Gaedike, 1986			Native	Junnilainen unpubl.
47	Tineidae	Nemapogon cyprica Gaedike, 1986	BOLD:AGO5630	1	Native	[40,81]	1 male: Cyprus, Paphos district, Tsada 447m 34.861°N, 32.481°E, 17.v.2017, J. Junnilainen leg. & det. Genitalia in glycerol. 1 female: Cyprus, Larnaca district, Vavla 472m 34.826°N, 33.285°E, 28.v.2017, J. Junnilainen leg. & det.
48	Tineidae	Nemapogon phoenicica Gaedike & Kullberg, 2016			Native	[82]
49	Tineidae	Nemapogon shamica Gaedike & Kullberg, 2016			Native	[82]
50	Tineidae	Nemapogon signatellus Petersen, 1957	BOLD:ADR8751		Native	[78]	1ex: Cyprus, Gape greko 23.iv.2002, J. Junnilainen leg., Reinhard Gaedike det.
51	Tineidae	Nemapogon orientalis Petersen, 1961	BOLD:ACV3129		Native	[82]
52	Tineidae	Gaedikeia kokkariensis Sutter, 1998			Native	Barton unpubl.
53	Tineidae	Neurothaumasia tenuipennella Gaedike, 2011			Native	[24,78]
54	Tineidae	Infurcitinea nigropluviella (Walsingham, 1907)			Native	[40,78]
55	Tineidae	Infurcitinea graeca Gaedike, 1983			Native	[40,78]
56	Tineidae	Infurcitinea frustigerella (Walsingham, 1907)	BOLD:AGU6825		Native	[40,78]
57	Tineidae	Infurcitinea cyprica Petersen & Gaedike, 1985			Native, endemic	[40]
58	Tineidae	Stenoptinea cyaneimarmorella (Millière, 1854)			Native	[25]
59	Tineidae	Myrmecozela ataxella (Chrétien, 1905)	BOLD:AEH9211		Native	[40,84]	6 exx: Cyprus, Kato Drys 17-23.iv.2002. 3 males: Cyprus, Paphos district, Prastio 286m 34.7909°N, 32.693°E, 3.iv.2002, J. Junnilainen leg. & det.
60	Tineidae	Ateliotum syriaca (Caradja, 1920)			Native	[84]
61	Tineidae	Ateliotum arenbergeri Petersen & Gaedike, 1985	BOLD:AFP7272, BOLD:AGO7028	2	Native, endemic	[40,84]	1 male: Cyprus, Paphos district, Pano Arodes 450m 34.917°N, 32.393°E, 23.v.2017. .J. Junnilainen leg. & det. Genitalia in glycerol. 5 males: Cyprus, Larnaca district, Vavla 472m 34.826°N, 33.285°E, 28.v.2017, J. Junnilainen leg. & det. Genitalia in glycerol.
62	Tineidae	Cephimallota angusticostella (Zeller, 1839)			Native	[40]	6 males: Cyprus, Larnaca district, Vavla 472m 34.826°N, 33.285°E, 28.v.2017, J. Junnilainen leg. & det. Genitalia in glycerol
63	Tineidae	Reisserita latiusculella (Stainton, 1867)	BOLD:ADY8484		Native	[84]
64	Tineidae	Elatobia bugrai Koçak, 1981	BOLD:AFO6568	1	Native	Huemer unpubl.
65	Tineidae	Tineola bisselliella (Hummel, 1823)			Native	[84]
66	Tineidae	Praeacedes atomosella (Walker, 1863)			Cryptogenic	[40,55]
67	Tineidae	Tinea translucens Meyrick, 1917			Cryptogenic	[40,84,55]
68	Tineidae	Tinea murariella Staudinger, 1859			Cryptogenic	[40,84,55]
69	Tineidae	Tinea basifasciella Ragonot, 1895			Native	[24,84]	2 males: Cyprus, Larnaca district, Vavla 472m 34.826°N, 33.285°E, 28.v.2017, J. Junnilainen leg. & det. Genitalia in glycerol. 2 males: Cyprus, Paphos district, Neo Chorio 80m 35.023°N, 32.390°E, 15-25.v.2017, J. Junnilainen leg. & det. Genitalia in glycerol. 2 males: Cyprus, Paphos district, Kidasi 250m 34.796°N, 32.702°E, 31.x.2019, J. Junnilainen leg. & det.
70	Tineidae	Niditinea fuscella (Linnaeus, 1758)			Native	[14,84]
71	Tineidae	Niditinea baryspilas (Meyrick, 1937)			Native	[40,84]
72	Tineidae	Proterospastis merdella (Zeller, 1852)	BOLD:ACO6244		Native	[24,84]
73	Tineidae	Opogona sacchari (Bojer, 1856)			Confirmed Alien	[55]	9 males: Cyprus,, Paphos district, Kidasi, 250m, 34.796°N, 32.702°E, , 31.x.2019, J. Junnilainen leg. 1 male: Cyprus,, Paphos district, Neo Chorio, 80m, 35.023°N, 32.390°E, , 15-24.v.2017. 1 male: Cyprus,, Paphos district, Pano Arodes, 450m, 34.917°N, 32.393°E, , 23.v.2017, J. Junnilainen leg.
74	Tineidae	Wegneria panchalcella (Staudinger, 1871)	BOLD:AFP2465	1	Native	[24,84]
75	Yponomeutidae	Yponomeuta padella (Linnaeus, 1758)			Native	[40]
76	Yponomeutidae	Yponomeuta malinellus Zeller, 1838			Native	[19,20]
77	Yponomeutidae	Zelleria oleastrella (Millière, 1864)	BOLD:AAV3012		Native	[12,20]	1 male: Cyprus, Kato Drys 23.iv.2002, J. Junnilainen leg. & det.
78	Yponomeutidae	Zelleria hepariella Stainton, 1849	BOLD:ADI5177		Native	Huemer unpubl.
79	Yponomeutidae	Cedestis civitatensis Nel & Varenne, 2015	BOLD:ADG4688		Native	[57]	10 exx: Cyprus, Larnaca district, Kato Drys 430m 34.841°N, 33.302°E, 28.iv.2002, J. Junnilainen leg. & det.
80	Argyresthiidae	Argyresthia aurulentella Stainton, 1849	BOLD:ADK1876	1	Native	[85]
81	Plutellidae	Plutella xylostella (Linnaeus, 1758)	BOLD:AAA1513		Native	[21]	1 male: Cyprus, Souskiou 15.xi.2021 T. Kämäräinen & O. Reunanen leg, J. Junnilainen det.
82	Glyphipterigidae	Glyphipterix equitella (Scopoli, 1763)			Native	[40]
83	Glyphipterigidae	Digitivalva eglanteriella (Mann, 1855)			Native	[20]
84	Glyphipterigidae	Digitivalva pulicariae (Klimesch, 1956)			Native	[83]	1 female: Cyprus, Paphos district, Piknic forest 334m 34.895°N, 32.351°E, 16.v.2016, J. Junnilainen leg. & det.
85	Glyphipterigidae	Acrolepiopsis vesperella (Zeller, 1850)	BOLD:AEA2945		Native	[20,25]	2 male and 2 female: Cyprus, Paphos Kidasi Diarizos river valley 250m 34.79°N, 32.702°E, 3.xi.2019, J. Junnilainen leg. &det.
86	Ypsolophidae	Ypsolopha persicella (Fabricius, 1787)			Native	[20]
87	Ypsolophidae	Ypsolopha albiramella (Mann, 1861)	BOLD:AEL6171		Native	[24]	2 male and 4 female: Cyprus, Larnaca district, Vavla 472m 34.826°N, 33.285°E, 28.v.2017, J. Junnilainen leg. & det.
88	Ypsolophidae	Ypsolopha instabilella (Mann, 1866)	BOLD:AAV8541		Native	[20]	1 male and 1 female: Cyprus, Paphos distric Pano Arodes 450m 34.917°N, 32.393°E, 23.v.2017, J. Junnilainen leg. & det.
89	Ypsolophidae	Ypsolopha trichonella (Mann, 1861)			Native	Barton unpubl.
90	Praydidae	Prays oleae (Bernard, 1788)	BOLD:AAB3722		Native	[20]
91	Praydidae	Prays citri (Millière, 1873)	BOLD:AAW5122		Confirmed Alien	[55]
92	Bedelliidae	Bedellia ehikella Szőcs, 1967			Native	Junnilainen unpubl.
93	Bedelliidae	Bedellia somnulentella (Zeller, 1847)	BOLD:AAI7774		Native	[40,24]	2 males: Cyprus, Paphos district, Neo Chorio 80m 35.023°N, 32.390°E, 15-24.v.2017, J. Junnilainen leg. & det. Genitalia in glycerol. 4 males: Cyprus, Paphos district, Kidasi 250m 34.796°N, 32.702°E, 31.x.2019, J. Junnilainen leg. & det. 2 males: Cyprus, Limassol Akrotiri 10m 34.625°N, 32.948°E, 31.x.2019, J. Junnilainen leg. & det.
94	Lyonetiidae	Lyonetia clerkella (Linnaeus, 1758)			Native	[40]	leafmines: Cyprus, 1 km N Pano Platzes, 13.x.2021, on Malus domestica; Cyprus Kato Platzes, 13.x.2021, on Prunus avium; Troodos, 13.x.2021, on Aria graeca and Malus domestica; all M. Kozlov leg., RMNH coll.
95	Bucculatricidae	Bucculatrix zizyphella Chrétien, 1907	BOLD:ACK9915		Native	[26]
96	Gracillariidae	Caloptilia braccatella (Staudinger, 1870)			Native	[40]	1 male: Cyprus, Paphos district, Stroumpi 405m , 34.872°N, 32.477°E, 17.v.2019. 1 male : Cyprus, Paphos district, Pano Arodes 450m 34.917°N, 32.393°E, 23.v.2019. 1 male and 1 female Cyprus, Paphos district, Neo Chorio 15-24.v.2017, J. Junnilainen leg. & det.
97	Gracillariidae	Caloptilia coruscans (Walsingham, 1907)			Native	Barton unpubl.
98	Gracillariidae	Caloptilia falconipennella (Hübner, [1813])			Native	[20]
99	Gracillariidae	Caloptilia roscipennella (Hübner, 1796)			Native	[20]
100	Gracillariidae	Cupedia cupediella (Herrich-Schäffer, [1855])	BOLD:AAV4640		Native	[26]	leafmines on Pistacia terebinthus: Cyprus, 1 km N Potamiou, 18.x.2021; Avakas Gorge, 12.x.2021; Kissousa, 18.x.2021, all M. Kozlov leg., RMNH coll.
101	Gracillariidae	Aspilapteryx tringipennella (Zeller, 1839)			Native	Junnilainen unpubl.
102	Gracillariidae	Acrocercops brongniardella (Fabricius, 1798)			Native	[24]
103	Gracillariidae	Dialectica scalariella (Zeller, 1850)			Native	[25]
104	Gracillariidae	Dextellia dorsilineella (Amsel, 1935)	BOLD:ADD7653		Native	[24]
105	Gracillariidae	Parornix acuta Triberti, 1980	BOLD:AFN9329	1	Native	[20,26]
106	Gracillariidae	Polymitia eximipalpella (Gerasimov, 1930)	BOLD:AAO1431		Native	[20]
107	Gracillariidae	Stomphastis conflua (Meyrick, 1914)			Native	[20,25]
108	Gracillariidae	Phyllonorycter hostis Triberti, 2007			Native	[24]
109	Gracillariidae	Phyllonorycter mespilella Hübner, [1805])			Native	Junnilainen unpubl.
110	Gracillariidae	Phyllonorycter lapadiella (Krone, 1909)			Native	Junnilainen unpubl.
111	Gracillariidae	Phyllonorycter obtusifoliella Deschka, 1974	BOLD:AAV6754	1	Native	[17,40]	10 exx: Cyprus Nikolaus Kefelos Bridge 510m ex.larva 6.iv.2022 on Acer obtusifolium. J. Junnilainen leg. &det.; 2 mines: Cyprus, Avakas Gorge, 12.x.2021, on Acer obtusifolium M. Kozlov leg., RMNH coll.
112	Gracillariidae	Phyllonorycter platani (Staudinger, 1870)			Cryptogenic	[40,55]	7 mines: Cyprus, Kato Platzes, 13.x.2021, on Platanus orientalis, M. Kozlov leg., RMNH coll.
113	Gracillariidae	Phyllonorycter roboris (Zeller, 1839)			Native	[20]	2 exx: Cyprus, Paphos district, Stroumpi 405m 34.872°N, 32.477°E, ex.larva 17.v.2017 on Quercus, J. Junnilainen leg. & det.
114	Gracillariidae	Phyllonorycter trifasciella (Haworth, 1828)			Native	[24]
115	Gracillariidae	Phyllonorycter triflorella (de Peyerimhoff, 1871)	BOLD:AAE0262		Native	[25]	1 male: Cyprus, Larnaca district, Kato Drys 28.iv.2002, J. Junnilainen leg. & det.
116	Gracillariidae	Phyllonorycter troodi Deschka, 1974	BOLD:AAU3046	1	Native, endemic	[17,40]	2 females: Cyprus, Larnaca district, Kato Drys 22.iv.2002, J. Junnilainen leg & det.
117	Gracillariidae	Triberta cistifoliella (Groschke, 1944)	BOLD:AAF6147		Native	[25]
118	Gracillariidae	Triberta helianthemella (Herrich-Schäffer, 1860)			Native	[20]	3 males, 1 female: Cyprus, Agios Nikolaos Kefelos brigge 520m 5.iv.2022, J. Junnilainen leg. & det.
119	Gracillariidae	Phyllocnistis citrella Stainton, 1856			Confirmed Alien	[55]
120	Douglasiidae	Tinagma ocnerostomella (Stainton, 1850)	BOLD:AAI0333		Native	[24]
121	Douglasiidae	Tinagma anchusella (Benander, 1936)			Native	[20]
122	Douglasiidae	Tinagma klimeschi Gaedike, 1987	BOLD:AHA7312	1	Native	[40]
123	Douglasiidae	Klimeschia lutumella (Amsel, 1938)	BOLD:ADM5774		Native	Huemer & Junnilainen unpubl.	10exx. Cyprus, Kato Drys 17-23.iv.2002, J. Junnilainen leg.& det.
124	Choreutidae	Millieria dolosalis (Heydenreich, 1851)			Native	[25]
125	Choreutidae	Anthophila fabriciana (Linnaeus, 1767)			Native	[22]
126	Choreutidae	Choreutis nemorana (Hübner, [1799])			Native	[40]
127	Choreutidae	Choreutis sexfasciella (Sauber, 1902)	BOLD:AAB5923		Confirmed Alien	[26,56]
128	Carposinidae	Carposina scirrhosella Herrich-Schäffer, [1854]			Native	[20]
129	Carposinidae	Carposina berberidella Herrich-Schäffer, [1854			Native	[20]
130	Alucitidae	Alucita bidentata Scholz & Jäckh, 1994			Native	[22]
131	Alucitidae	Alucita klimeschi Scholz, 1997			Native	[86]
132	Alucitidae	Alucita zonodactyla Zeller, 1847	BOLD:ADK8918		Native	Huemer unpubl.
133	Pterophoridae	Agdistis heydenii (Zeller, 1852)	BOLD:ACD9590		Native	[87]
134	Pterophoridae	Agdistis protai Arenberger, 1973			Native	[20]
135	Pterophoridae	Agdistis nigra Amsel, 1955	BOLD:AFP0124	1	Native	[20]
136	Pterophoridae	Agdistis cypriota Arenberger, 1983	BOLD:ACO5258	1	Native	[26,88]
137	Pterophoridae	Agdistis meridionalis (Zeller, 1847)	BOLD:AAJ7482		Native	[87]
138	Pterophoridae	Agdistis frankeniae (Zeller, 1847)	BOLD:AGP4314	1	Native	[87]
139	Pterophoridae	Agdistis tamaricis (Zeller, 1847)	BOLD:AED1693; BOLD:ABV2042		Native	[21]
140	Pterophoridae	Amblyptilia acanthadactyla (Hübner, [1813])			Native	[21]
141	Pterophoridae	Lantanophaga pusillidactylus (Walker, 1864)			Cryptogenic	[25,55]
142	Pterophoridae	Stenoptilodes taprobanes (Felder & Rogenhofer, 1875)			Native	[20,22]
143	Pterophoridae	Stenoptilia aridus (Zeller, 1847)	BOLD:AAY8866; BOLD:ABW6859		Native	[57,89]	10 exx: Cyprus, Limassol district, Chandria Matri Peak Rt. Adelfoi 1475m 34.952°N, 32.996°E, 5.xi.2019, J. Junnilainen leg.
144	Pterophoridae	Stenoptilia elkefi Arenberger, 1984			Native	[20]
145	Pterophoridae	Stenoptilia lucasi Arenberger, 1990			Native	[89]
146	Pterophoridae	Stenoptilia zophodactylus (Duponchel, [1840])	BOLD:AAC4532		Native	[89]
147	Pterophoridae	Cnaemidophorus rhododactyla ([Denis & Schiffermüller], 1775)			Native	[20]
148	Pterophoridae	Oxyptilus reichli (Arenberger, 1998)			Native, endemic	[90]
149	Pterophoridae	Capperia celeusi (Frey, 1886)	BOLD:AGP3588	1	Native	[20]
150	Pterophoridae	Capperia loranus (Fuchs, 1895)	BOLD:ADR2957	1	Native	Huemer unpubl.
151	Pterophoridae	Capperia maratonica Adamczewski, 1951			Native	[20]
152	Pterophoridae	Stangeia siceliota (Zeller, 1847)	BOLD:AEX3543; BOLD:AGP5885		Native	[21]
153	Pterophoridae	Tabulaephorus punctinervis (Constant, 1885)			Native	[20]
154	Pterophoridae	Wheeleria obsoletus (Zeller, 1841)			Native	[20,23]
155	Pterophoridae	Wheeleria ivae (Kasy, 1960)			Native	[91]
156	Pterophoridae	Puerphorus olbiadactylus (Millière, 1859)	BOLD:AAV2734		Native	[21]
157	Pterophoridae	Hellinsia carphodactyla (Hübner, [1813])			Native	Junnilainen unpubl.	1 male: Cyprus, Kato Drys 23.iv.2002, J.Junnilainen leg. & det. After male genitalia details this specimen belongs to Hellensia carphodactyla.
158	Pterophoridae	Hellinsia coniodactylus (Staudinger, 1859)	BOLD:ADR4620	1	Native	Huemer & Junnilainen unpubl.
159	Pterophoridae	Hellinsia pectodactylus (Staudinger, 1859)	BOLD:AAU2792		Native	[22]	10 exx: Cyprus, Limassol district, Gerovasa valley 350m 34.813°N, 32.741°E, 2.iv.2022, J. Junnilainen leg. & det.
160	Pterophoridae	Emmelina monodactyla (Linnaeus, 1758)	BOLD:ACE4862		Native	[22]	1 male: Cyprus, Kato Drys 28.iv.2002, J.Junnilainen leg. & det.
161	Epermeniidae	Epermenia wockeellus (Staudinger, 1880)	BOLD:AGL9110		Native	[92]
162	Epermeniidae	Epermenia aequidentellus (Hofmann, 1867)	BOLD:AAL0665		Native	Huemer unpubl.
163	Epermeniidae	Ochromolopis staintonellus (Millière, 1869)			Native	[20]
164	Tortricidae	Phtheochroa cypriana Barton, 2015	BOLD:ACL5948	1	Native, endemic	[24]
165	Tortricidae	Phtheochroa decipiens (Walsingham, 1900)			Native	[20,93]
166	Tortricidae	Phtheochroa dodrantaria (Razowski, 1970)	BOLD:AGX3613		Native	[20]
167	Tortricidae	Hysterophora maculosana (Haworth, 1811)			Native	Junnnilainen unpub.
168	Tortricidae	Cochylimorpha decolorella (Zeller, 1839)			Native	[39]
169	Tortricidae	Cochylimorpha diana (Kennel, 1899)			Native	Junnilainen unpubl.
170	Tortricidae	Cochylimorpha additana (Kennel, 1901)	BOLD:AGN2894	1	Native	Junnilainen unpubl.	5 males and 1 female: Cyprus, Souskiou 15.xi.2021. T. Kämäräinen & O. Reunanen leg, J. Junnilainen det.
171	Tortricidae	Cochylimorpha langeana (Kalchberg, 1898)			Native	Strutzberg & Junnilainen unpubl.	2 females: Cyprus, Paphos district, Kidasi 250m 34.796°N, 32.702°E, 3.xi.2019 J. Junnilainen leg. & det. 1 male, 1 female: Cyprus, Paphos district, Prastio 286m 34.790°N, 32.693°E, 7-18.xi.2021 T.Kämäräinen & O. Reunanen leg, J. Junnilainen det. 1 ex.: N Cyprus, Kyrenia/Girne, Ilgaz E, 280 m, 33°13´39´´E, 35°19´21´´N, 9.xi.2025, P. Huemer leg. & det., TLMF coll.
172	Tortricidae	Phalonidia contractana (Zeller, 1847)	BOLD:ADZ8563		Native	[20]	1 male: Cyprus, Larnaka district, Vavla 472m 34.826°N, 33.285°E, 28.v.2017, J. Junnilainen leg. & det.
173	Tortricidae	Aethes capnospila (Meyrick, 1912)	BOLD:AFN6724		Native	[24]
174	Tortricidae	Aethes kasyi Razowski, 1962			Native	[20] [as A. speciosa]	1 male: Cyprus, Larnaka district, Vavla 370m 34.842°N, 33.280°E, 24-28.v.2017. Genitalia in glycerol, J. Junnilainen leg. & det.
175	Tortricidae	Aethes francillana (Fabricius, 1794)	BOLD:AAP7561		Native	[20]	7 males and 3 females: Cyprus, Limassol district, Gerovasa valley 350m 34.813°N, 32.741°E, 2.iv.2022, J. Junnilainen leg. & det. One genitalia in glycerol.
176	Tortricidae	Aethes rubiginana (Walsingham, 1903)	BOLD:AEU4088		Native	[22]	6 exx: Cyprus, Larnaka district, Kato Drys 28.iv.2002. One male genitalia in glycerol, J. Junnilainen leg. & det. 1 male: Cyprus, Paphos district, Prastio Diarizos river valley 286m 34.790°N, 32.693°E, 6.iv.2022 J. Junnilainen leg. & det. Genitalia in glyser
177	Tortricidae	Aethes bilbaensis (Rössler, 1877)	BOLD:AAV9914		Native	[20]	6 males and 2 females: Cyprus, Larnaka district, Vavla 472m 34.826°N, 33.285°E, 28.v.2017. One male genitalia in glycerol. 1 male: Cyprus, Limassol Akrotiri 10m 34.625°N, 32.948°E, 31.x.2019. Genitalia in glycerol, J. Junnilainen leg. & det.
178	Tortricidae	Cochylidia heydeniana (Herrich-Schäffer, [1851])	BOLD:AAD7781		Native	[20]	10 exx:1 ex: Cyprus, Limassol Akrotiri 2.xi.2019. One male genitalia in glycerol, J. Junnilainen leg. &det.
179	Tortricidae	Longicornutia epilinana (Duponchel, [1843])			Native	Junnilainen unpubl.
180	Tortricidae	Neocochylis hybridella (Hübner, [1813])			Native	Junnilainen unpubl.
181	Tortricidae	Acleris variegana ([Denis & Schiffermüller], 1775)			Native	[21]	3 males and 1 female: Cyprus, Paphos district, Kidasi 250m 34.796°N, 32.702°E, 3.xi.2019, J. Junnilainen leg. & det.
182	Tortricidae	Acleris undulana (Walsingham, 1900)			Native	[8,94]
183	Tortricidae	Cnephasia incertana (Treitschke, 1835)			Native	[24]
184	Tortricidae	Cnephasia tofina Meyrick, 1922	BOLD:AGW5532		Native	[14,22]	3 males: Cyprus, Larnaka district, Kato Drys 430m 34.841°N, 33.302°E, 18.iv.2002, J. Junnilainen leg. & det. Genitalia in glycerol.
185	Tortricidae	Cnephasia wimmeri Arenberger, 1998			Native, endemic	[90]
186	Tortricidae	Cnephasia pumicana (Zeller, 1847)			Native	[20]
187	Tortricidae	Cnephasia cupressivorana (Staudinger, 1870)	BOLD:AAQ1950		Native	Huemer unpubl.
188	Tortricidae	Cnephasia oxyacanthana (Herrich-Schäffer, [1851])			Native	Junnilainen unpubl.
189	Tortricidae	Cnephasia gueneana (Duponchel, [1836])			Native	[20]
190	Tortricidae	Cnephasia orientana (Alphéraky, 1876)	BOLD:AED7241		Native	[12]	1 male: Cyprus, Kato Drys 17.iv.2002, J.Junnilainen leg. & det.
191	Tortricidae	Sparganothis pilleriana ([Denis & Schiffermüller], 1775)			Native	Junnilainen unpubl.
192	Tortricidae	Ditula bartoniana Larsen, 2015	BOLD:AHB5308	1	Native, endemic	[95]	3 males: Cyprus, Larnaka district, Kato Drys 17-23.iv.2002. 2 males: Cyprus, Larnaka district, Vavla 370m 34.842°N, 33.280°E, 24-28.v.2017. 1 male: Cyprus, Larnaka district, Kato Drys 590m 34.855°N, 33.313°E, 8.iv.2022, J. Junnilainen leg. & det.
193	Tortricidae	Pseudeulia asinana (Hübner, [1799])			Native	Ratering & Junnilainen unpubl.	2 males: Agios Niukolaos Kefelos bridge 460m 4.iv.2022, J. Junnilainen leg. & det.
194	Tortricidae	Archips rosana (Linnaeus, 1758)			Native	[24]
195	Tortricidae	Cacoecimorpha pronubana (Hübner, [1799])	BOLD:ADQ8542		Native	[14,20]
196	Tortricidae	Clepsis trivia (Meyrick, 1913)	BOLD:AGP5021		Native	Huemer & Junnilainen unpubl.
197	Tortricidae	Bactra bactrana (Kennel, 1901)	BOLD:ACR0915		Native	Huemer unpubl.
198	Tortricidae	Bactra lancealana (Hübner, [1799])			Native	[20]
199	Tortricidae	Bactra venosana (Zeller, 1847)	BOLD:ABZ1079		Native	[20]
200	Tortricidae	Endothenia gentianaeana (Hübner, [1799])			Native	[20]	4 males and 1 female: Cyprus, Paphos district, Prastio 266m 34.790°N, 32.693°E, 7-18.xi.2021. T. Kämäräinen & O. Reunanen leg, J. Junnilainen det. One male genitalia in glycerol.
201	Tortricidae	Endothenia oblongana (Haworth, 1811)			Native	Barton unpubl.
202	Tortricidae	Endothenia ustulana (Haworth, 1811)	BOLD:ACE5169		Native	Huemer unpubl.
203	Tortricidae	Endothenia sororiana (Herrich-Schäffer, [1851]			Native	[23]
204	Tortricidae	Celypha rufana (Scopoli, 1763)			Native	[23]
205	Tortricidae	Lobesia botrana ([Denis & Schiffermüller], 1775)	BOLD:ACH2178		Native	[21]	1 male & 1 female: Cyprus, Larnaka district, Vavla 472m 34.826°N, 33.285°E, 28.v.2017. 4 exx: Cyprus, Larnaka district, Kato Dreys 23.iv.2002, J. Junnilainen leg. & det.
206	Tortricidae	Lobesia porrectana (Zeller, 1847)	BOLD:ADR7960		Native	Huemer & Junnilainen unpubl.	9 exx: Cyprus, Paphos district, Kidasi 250m 34.796°N, 32.702°E, 31.X-3.xi.2019, J. Junnilainen leg. & det.
207	Tortricidae	Lobesia artemisiana (Zeller, 1847)	BOLD:AAY5649		Native	Huemer & Barton unpubl.
208	Tortricidae	Lobesia indusiana (Zeller, 1847)			Native	[20]
209	Tortricidae	Lobesia limoniana (Millière, 1860)	BOLD:AAV7370		Native	Huemer & Junnilainen unpubl.	10 exx: Cyprus, Limassol Salt lake Akrotini 10m 34.601°N, 32.976°E, 2.xi.2019, J. Junnilainen leg. & det.
210	Tortricidae	Spilonota ocellana ([Denis & Schiffermüller], 1775)			Native	[20]
211	Tortricidae	Epinotia festivana (Hübner, [1799])			Native	[24]
212	Tortricidae	Epinotia immundana (Fischer von Röslerstamm, 1839)			Native	Junnilainen unpubl.
213	Tortricidae	Epinotia thapsiana (Zeller, 1847)	BOLD:AAC8348		Native	[24]	3 males: Cyprus, Limassol district, Gerovasa valley 350m 34.813°N, 32.741°E, 2.iv.2022, J. Junnilainen leg. & det.
214	Tortricidae	Epinotia dalmatana (Rebel, 1891)			Native	Junnilainen unpubl.
215	Tortricidae	Zeiraphera isertana (Fabricius, 1794)			Native	[21]
216	Tortricidae	Crocidosema plebejana Zeller, 1847	BOLD:ACE9795		Native	[21]	2 male and 1 female: Cyprus, Paphos district, Pano Arodes 450m 34.917°N, 32.393°E, 23.v.2017, J. Junnilainen leg. & det.
217	Tortricidae	Pelochrista mollitana (Zeller, 1847)			Native	[24]	2 males: Cyprus, Kato Drys 17-23.iv.2002 J. Junnilainen leg & det. 1 female: Cyprus, Paphos district, Tsada 447m 34.861°N, 32.481°E, 17.v.2017. 1 female: Cyprus, Paphos district, Neo Chorio 80m 35.023°N, 32.390°E, 15-24.v.2017. 3 males: Cyprus, Larnaca dist
218	Tortricidae	Pelochrista modicana (Zeller, 1847)			Native	[10]	2 males: Cyprus, Paphos district, Neo Chorio 80m 35.023°N, 32.390°E, 15-24.v.2017. 1 male and 1 female: Cyprus, Larnaca district, Vavla 370m 34.842°N, 32.280°E, 24-28.v.2017. 2 male: Cyprus, Paphos district, Pano Arodes 450m 34.917°N, 32.393°E, 23.v.2017. J
219	Tortricidae	Gypsonoma minutana (Hübner, [1799])			Native	[24]
220	Tortricidae	Gypsonoma obraztsovi Amsel, 1959			Native	[24]
221	Tortricidae	Gypsonoma sociana (Haworth, 1811)			Native	[20]
222	Tortricidae	Epiblema graphana (Treitschke, 1835)			Native	Junnilainen unpubl.
223	Tortricidae	Notocelia uddmanniana (Linnaeus, 1758)	BOLD:AAC1148		Native	[21]
224	Tortricidae	Pseudococcyx tessulatana (Staudinger, 1871)	BOLD:ACT0606		Native	[20]	1 male and 1 female: Cyprus, Limassol Akrotini 10m 34.601°N, 32.976°E, 2.xi.2019, J. Junnilainen leh. & det. Genitalia in glycerol.
225	Tortricidae	Clavigesta tokei Larsen, 2010	BOLD:ACT2811		Native	[24]	6 males and 1 female: Cyprus, Limassol Salt lake Akrotiri 10m 34.602°N, 32.976°E, 2.xi.2019 J. Junnilainen leg. & det.
226	Tortricidae	Rhyacionia buoliana ([Denis & Schiffermüller], 1775)	BOLD:AAD1611		Native	[12,20]	1 male and 1 female: Cyprus, Cape Greko 28.iv.2002, J. Junnilainen leg. & det. Genitalia in glycerol.
227	Tortricidae	Grapholita discretana (Wocke, 1861)			Native	[20]
228	Tortricidae	Grapholita lunulana ([Denis & Schiffermüller], 1775)	BOLD:ABA0394	1	Native	[14,25] [as Cydia praedorsana]	6 males: Cyprus, Paphos district, Prastio 286m 34.790°N, 32.693°E, 3.iv.2022, J. Junnilainen leg. & det.
229	Tortricidae	Grapholita funebrana (Treitschke, 1835)			Native	[19]
230	Tortricidae	Cydia trogodana Pröse, 1988	BOLD:ACF3585		Native	[96,97]	2 males: Cyprus, Paphos district, Stroumpi 405m 34.872°N, 32.477°E, 17.v.2017. 2 males and 3 females: Cyprus, Paphos district, Neo Chorio 80m 35.023°N, 32.390°E, 15-24.v.2017. One male genitalia in glycerol. 2 males and 1 female: Cyprus, Cape Greko 28.iv.200
231	Tortricidae	Cydia centralasiae (Obraztsov, 1949)			Native	[24]	1 male: Cyprus, Limassol district, Gerovasa vallet 350m 34.813°N, 32.741°E, ex. Larva 3.iv.2022, J. Junnilainen leg. & det. Genitalia in glycerol.
232	Tortricidae	Cydia microgrammana (Guenée, 1845)			Native	[12,20]
233	Tortricidae	Cydia duplicana (Zetterstedt, 1839)			Native	Junnilainen unpubl.
234	Tortricidae	Cydia pomonella (Linnaeus, 1758)			Native	[20,98]
235	Tortricidae	Cydia splendana (Hübner, [1799])			Native	[19]
236	Tortricidae	Cydia fagiglandana (Zeller, 1841)	BOLD:AAC5023; BOLD:AEB7268		Native	[20]	1 male. Cyprus, Paphos district, Kidasi 250m 34.796°N, 32.702°E, 31.x.2019, J. Junnilainen leg. & det. 1 female. Cyprus, Larnaca district, Vavla 472m 34.826°N, 33.285°E, 28.v.2017, J. Junnilainen leg. & det.
237	Tortricidae	Cydia molybdana (Constant (1884)			Native	[14,99] [partially considered as ssp. of Cydia amplana]
238	Tortricidae	Cydia alienana (Caradja, 1916)	BOLD:AGP2336		Native	Huemer unpubl.
239	Tortricidae	Selania resedana (Obraztsov, 1959)			Native	[24]
240	Tortricidae	Selania capparidana (Zeller, 1847)			Native	[24]	1 male: Cyprus, Paphos district, Prastio 266m 34.790°N, 32.693°E, 7-18.xi.2021. T. Kämäräinen & O. Reunanen leg, J. Junnilainen det.
241	Tortricidae	Pammene querceti (Gozmány, 1957)			Native	Junnilainen unpubl.
242	Tortricidae	Pammene fasciana (Linnaeus, 1761)			Native	[20]
243	Tortricidae	Pammene juniperana (Millière, 1858)	BOLD:ADK4041	1	Native	[85]
244	Tortricidae	Pammene blockiana (Herrich-Schäffer, 1851)			Native	[85]
245	Tortricidae	Pammene oxycedrana (Millière, [1876])	BOLD:AAY8803		Native	[26]	5 exx: Cyprus, Cape Greko 28.iv.2002, J. Junnilainen leg. & det.
246	Tortricidae	Pammene mariana (Zerny, 1920)	BOLD:AAY8803		Native	[20,85]
247	Tortricidae	Pammene crataegophila (Amsel, 1935)	BOLD:ACY4339	1	Native	[20,100]	1 male: Cyprus, Paphos district, Neo Chorio 80m 35.023°N, 32.390°E, 15-24.v.2017. 1 female: Cyprus, Paphos district, Pano Arodes 450m 34.917°N, 32.393°E, 23.v.2017.J. Junnilainen leg. & det.
248	Tortricidae	Pammene avetianae Kuznetsov, 1964			Native	Junnilainen unpubl.
249	Tortricidae	Pammene nannodes Walsingham, 1900			Native	Junnilainen unpubl.
250	Autostichidae	Holcopogon adseclella (Eversmann, 1844)			Native	[40]	6 exx: Cyprus, Limassol district, Salt lake Akrotini 10m 34.601°N, 32.976°E, 30.x.2019 J. Junnilainen leg. & det.
251	Autostichidae	Charadraula cassandra Gozmány, 1967			Native	[20]
252	Autostichidae	Charadraula parcella (Lederer, 1855)	BOLD:AFO8360	1	Native	[14]
253	Autostichidae	Oecia oecophila (Staudinger, 1876)			Native	[40]
254	Autostichidae	Apatema apatemella (Amsel, 1958)			Native, endemic	[14,40]
255	Autostichidae	Apatema acutivalva Gozmány, 2000	BOLD:AAJ1447	1	Native, endemic	[101]	10 exx: Cyprus, Paphos district, Neo Chorio 80m 35.023°N, 32.390°E, 15-24.v.2017. MM26795, J. Junnilainen leg. & det.
256	Autostichidae	Symmoca salem Gozmány, 1963	BOLD:AGP3781; BOLD:AGP4685; BOLD:AFP0971	3	Native	[102]	4 males: Cyprus, Larnaka district, Kato Drys 430m 34.841°N, 33.302°E, 25.v.2017. 2 males: Cyprus, Larnaca district, Vavla 370m 34.842°N, 32.280°E, 24-28.v.2017. 1 male: Cyprus, Paphos district, Nikokleia 100m 34.735°N, 32.592°E, 21.v.2017, J. Junnilainen leg. & det.
257	Autostichidae	Symmoca vitiosella Zeller, 1868	BOLD:AGH8247		Native	[40]	10 exx: Cyprus, Paphos district, Neo Chorio 80m 35.023°N, 32.390°E, 15-24.v.2017. 2 males: Cyprus, Larnaka district, Kato Drys 430m 34.841°N, 33.302°E, 25.v.2017, J. Junnilainen leg. & det.
258	Autostichidae	Orpecacantha aphrodite (Gozmány, 1986)	BOLD:AFP6531	1	Native, endemic	[103]	10 exx: Cyprus, Paphos district, Neo Chorio 80m 35.023°N, 32.390°E, 15-24.v.2017. 2 males: Cyprus, Larnaka district, Kato Drys 430m 34.841°N, 33.302°E, 25.v.2017. J . Junnilainen leg. & det.
259	Autostichidae	Dysspastus undecimpunctella (Mann, 1864)			Native	[21]
260	Autostichidae	Apiletria luella Lederer, 1855	BOLD:AGN8446	1	Native	[20]	10 males: Cyprus, Paphos district, Neo Chorio 80m 35.023°N, 32.390°E, 15-24.v.2017. 2 males: Cyprus, Larnaka district, Kato Drys 430m 34.841°N, 33.302°E, 25.v.2017, J. Junnilainen leg. & det.
261	Lecithoceridae	Homaloxestis hades Gozmány, 1978	BOLD:AEI0183		Native	[20,24]	2 males: Cyprus, Paphos district, Neo Chorio 80m 35.023°N, 32.390°E, 15-24.v.2017. 1 male: Cyprus, Paphos district, Pano Arodes 450m 34.917°N, 32.393°E, 23.v.2017, J. Junnilainen leg. & det.
262	Lecithoceridae	Sarisophora ptochomorpha Meyrick, 1923	BOLD:AGO7181	1	Native, endemic	[8,20]
263	Lecithoceridae	Neocorodes amnesta Meyrick, 1923		1	Native, endemic	[8,20]
264	Oecophoridae	Promalactis splendidella (Amsel, 1934)	BOLD:AGO6119	1	Native	[23]	10 exx: Cyprus, Cape Gkreko 28.iv.2002, J. Junnilainen leg. & det.
265	Oecophoridae	Schiffermuelleria schaefferella (Linnaeus, 1758)			Native	[104]
266	Oecophoridae	Borkhausenia minutella (Linnaeus, 1758)			Native	[24]
267	Oecophoridae	Batia hilszczanskii Tokár & Jaworski, 2015	BOLD:AFP2969	1	Native, endemic	[105]
268	Oecophoridae	Callima mikkolai Lvovsky, 1995	BOLD:ADB0210		Native	[26]	1 ex: Cyprus, Larnaca district, Kato Drys 23.iv.2002. 1ex: Cyprus, Paphos district, Piknik forest 334m 34.895°N, 32.351°E, 16.v.2017. 1Ex: Cyprus, Limassol Salt lake Akrotiri 10m 34.602°N, 32.976°E, 2.xi.2019 J. Junnilainen leg. & det.
269	Oecophoridae	Esperia sulphurella (Fabricius, 1775)			Native	[25]
270	Oecophoridae	Crossotocera wagnerella Zerny in Wagner, 1930			Native	[20]
271	Oecophoridae	Pleurota idalia Meyrick, 1923	BOLD:ADA2588		Native	[20]
272	Depressariidae	Rosetea corfuella (Lvovsky, 2000)	BOLD:ACJ5325		Native	[25]	1 male and 1 female: Cyprus, Paphos district, Noe Chorio 80m 35.023°N, 32.390°E, 23.v.2017, J. Junnilainen leg. & det. Very pale specimens male genitalia preserved to glycerol. 1Male: Cyprus, Paphos district, Nikokleia 100m 34.735°N, 32.592°E, 21.v.2017, J.
273	Depressariidae	Zizyphia zizyphella Amsel, 1935			Native	[19,40]
274	Depressariidae	Exaeretia ledereri (Zeller, 1854)			Native	[20]
275	Depressariidae	Agonopterix olusatri Corley & Buchner, 2019			Native	[106]
276	Depressariidae	Agonopterix adspersella (Kollar, 1832)	BOLD:ACE2899		Native	[40,106]	1 male: Cyprus, Larnaca district, Kato Drys 23.v.2017, J. Junnilainen leg. & det.
277	Depressariidae	Agonopterix thapsiella (Zeller, 1847)			Native	[25]
278	Depressariidae	Agonopterix nodiflorella (Millière, 1866)	BOLD:ABV2118		Native	[40,106]	1 male and 1 female: Cyprus, Larnaca district, Vavla 472m 34.826°N, 33.285°E, 28.v.2017, J. Junnilainen leg. & det. Genitalia in glycerol.
279	Depressariidae	Agonopterix rotundella (Douglas, 1846)	BOLD:ADC0980		Native	Huemer unpubl.
280	Depressariidae	Agonopterix curvipunctosa (Haworth, 1811)			Native	[24,25]	1 female: Cyprus, Paphos district, Neo Chorio 80m 35.023°N, 32.390°E, 15-24.v.2017. 1 male: Cyprus, Agios Nikolaos Kefelos bridge 520m 5.iv.2022, J. Junnilainen leg. & det.
281	Depressariidae	Agonopterix cachritis (Staudinger, 1859)			Native	[40,106]	9 exx: Cyprus, Limassol district, Gerovasa vallet 350m 34.813°N, 32.741°E, ex. Larva 3.iv.2022, J. Junnilainen leg. & det.
282	Depressariidae	Agonopterix ferulae (Zeller, 1847)	BOLD:AAC0206		Native	[40,106]
283	Depressariidae	Agonopterix cnicella (Treitschke, 1832)			Native	Junnilainen unpubl.
284	Depressariidae	Agonopterix irrorata (Staudinger, 1870)	BOLD:ABX3036		Native	[25]	1 male: Cyprus, Larnaca district, Vavla 370m 34.842°N, 32.280°E, 24-28.v.2017 J.Junnilainen leg. & det.
285	Depressariidae	Agonopterix rutana (Fabricius, 1794)			Native	[40,106]	1 male: Cyprus, Paphos district, Pano Arodes 450m 34.917°N, 32.393°E, 23.v.2017, J. Junnilainen leg. & det. Genitalia in glycerol.
286	Depressariidae	Agonopterix straminella (Staudinger, 1859)	BOLD:AAC0206		Native	[25,106]	1 ex: Cyprus, Limassol district, Chandria Madari Peak Rt. Adelfoi 1540m 34.952°N, 32.996°E, 01.xi.2019 J. Junnilainen leg. & det.
287	Depressariidae	Agonopterix latipennella (Zerny, 1933)	BOLD:AAC0206		Native	[106]
288	Depressariidae	Agonopterix subpropinquella (Stainton, 1849)			Native	Junnilainen unpubl.
289	Depressariidae	Agonopterix scopariella (Heinemann, 1870)	BOLD:AAC0206		Native	[40,106]	10 exx: Cyprus, Larnaca district, Kato Drys 23.iv.2002, J. Junnilainen leg. & det.
290	Depressariidae	Agonopterix comitella (Lederer, 1855)			Native	[40,106]
291	Depressariidae	Depressaria floridella Mann, 1864			Native	Junnilainen unpubl.
292	Depressariidae	Depressaria douglasella Stainton, 1849			Native	[40,106]
293	Depressariidae	Depressaria albipunctella ([Denis & Schiffermüller], 1775)			Native	[25]
294	Depressariidae	Depressaria tenebricosa Zeller, 1854	BOLD:ABA1416		Native	[40,25]	10 exx: Cyprus, Kato Drys 17-23.iv.2002, J. Junnilainen leg. & det.. Genitalia in glycerol.
295	Depressariidae	Depressaria depressana (Fabricius, 1775)			Native	[40,106]
296	Depressariidae	Depressaria badiella (Hübner, 1796)			Native	[25]	1 male: Cyprus, Limassol Akrotini 10m 34.601°N, 32.976°E, 2.xi.2019, J. Junnilainen leh. & det. Genitalia in glycerol.
297	Depressariidae	Depressaria hirtipalpis Zeller, 1854			Native	Junnilainen unpubl.
298	Depressariidae	Depressaria bantiella (Rocci, 1934)	BOLD:ABY4795		Native	Buchner unpubl.
299	Peleopodidae	Carcina ingridmariae Huemer, 2025	BOLD:ADY8382		Native	[107]	2 females. Cyprus, Paphos district, Kidasi 250m 34.796°N, 32.702°E, 31.x.2019, J. Junnilainen leg. & det. 1 female: Cyprus, Paphos district, Struompi 17.v.2017, J. Junnilainen leg. & det.
300	Peleopodidae	Odites ternatella (Staudinger, 1859)			Native	[40]
301	Gelechiidae	Stomopteryx basalis (Staudinger, 1876)			Native	[40]
302	Gelechiidae	Stomopteryx hungaricella Gozmány, 1957	BOLD:ABW0260		Native	[25]	2 males: Cyprus, Larnaka district, Vavla 472m 34.826°N, 33.285°E, 28.v.2017, J. Junnilainen leg. & det.
303	Gelechiidae	Aproaerema polychromella (Rebel, 1902)	BOLD:ABV2027		Native	[40]
304	Gelechiidae	Aproaerema anthyllidella (Hübner, [1813])	BOLD:AAD2266		Native	[40]	10 exx: Cyprus, Limassol Salt lake Akrotini 10m 34.601°N, 32.976°E, 2.xi.2019, J. Junnilainen leg. & det.
305	Gelechiidae	Anacampsis timidella (Wocke, 1887)			Native	[40]	1 male: Cyprus, Larnaka district, Vavla 472m 34.826°N, 33.285°E, 28.v.2017, J. Junnilainen leg. & det.
306	Gelechiidae	Anacampsis obscurella ([Denis & Schiffermüller], 1775)			Native	[40]
307	Gelechiidae	Mesophleps corsicella Herrich-Schäffer, [1856]	BOLD:AFR9723		Native	[20]	7 exx: Cyprus, Larnaca district, Kato Drys 17.iv.2002: 1 ex: Cyprus, Limassol Akrotiri 2.xi.2019. 2 exx: Cyprus, Paphos district, Neo Chorio 15-24.v.2017, J. Junnilainen leg. & det.
308	Gelechiidae	Mesophleps silacella (Hübner, [1796])	BOLD:AAF2204		Native	[20]	1 ex: Cyprus, Cape Greko 28.iv.2002, J. Junnilainen leg. & det.
309	Gelechiidae	Mesophleps oxycedrella (Millière, 1871)	BOLD:AAX3833		Native	[20]	10 exx: Cyprus, Cape Greko 28.iv.2002, J. Junnilainen leg. & det.
310	Gelechiidae	Mesophleps trinotella Herrich-Schäffer, [1856]	BOLD:AAV7800		Native	[20]	1 ex: Cyprus, Cape Greko 28.iv.2002, J. Junnilainen leg. & det. 2Exx: Cyprus, Paphos district, Neo Chorio 15-24.v.2017. 1 ex: Cyprus, Larnaka district, Vavla 28.v.2017.
311	Gelechiidae	Mesophleps ochracella (Turati, 1926)	BOLD:AAV4323		Native	[108]
312	Gelechiidae	Nothris verbascella ([Denis & Schiffermüller], 1775)	BOLD:AAE5563		Native	[20]
313	Gelechiidae	Anarsia lineatella Zeller, 1839	BOLD:ACJ4817		Native	[20]	10 exx: Cyprus, Larnaca district, Vavla 370m 34.842°N, 33.280°E, 24-28.iv.2017, J. Junnilainen leg.& det.
314	Gelechiidae	Anarsia acaciae Walsingham, 1896	BOLD:ADA2395		Native	[57]	5 exx: Cyprus, Larnaca district, Kato Drys 28.iv.2002. 5 exx: Cyprus, Larnaca district, Vavla 28.v.2017, J. Junnilainen leg. & det.
315	Gelechiidae	Anarsia balioneura Meyrick, 1921			Native	[109]	1 male: N Cypurus, Kyrenia/Girne, ca. 1.5 km W Akdeniz, 19 m, 32°56´42´´E, 35°18´4´´N, 10.xi.2025, P. Huemer leg. & det., TLMF coll.
316	Gelechiidae	Dichomeris acuminatus (Staudinger, 1876)			Native	[20]	6 exx: Cyprus, Limassol Akrotiri 31.x.2019, J. Junnilainen leg. & det.
317	Gelechiidae	Dichomeris helianthemi (Walsingham, 1903)	BOLD:AAV6610		Native	Junnilainen unpubl.	4 exx: Cyprus, Limassol Akrotiri 2.xi.2019, J. Junnilainen leg. & det. 1 ex.: N Cypurus, Kyrenia/Girne, ca. 1.5 km W Akdeniz, 19 m, 32°56´42´´E, 35°18´4´´N, 10.xi.2025, P. Huemer leg. & det., TLMF coll.
318	Gelechiidae	Dichomeris neatodes Meyrick, 1923	BOLD:ADL5756		Native	[20]	1 ex: Cyprus, Larnaka district, Kato Drys 17.iv.2002. 1 ex: Cyprus, Limassol Akrotiri 2.xi.2019. 6 exx: Cyprus, Paphos district, Struompi 17.v.2017, J. Junnilainen leg. & det.
319	Gelechiidae	Helcystogramma lutatella (Herrich-Schäffer, [1854])	BOLD:AAI6980		Native	Huemer unpubl.
320	Gelechiidae	Helcystogramma lamprostoma (Zeller, 1847)	BOLD:AAV6609		Native	[20]	6 exx: Cyprus, Limassol Akrotiri 31.x.2019, J. Junnilainen leg. & det.
321	Gelechiidae	Pseudosophronia exustellus (Zeller, 1847)	BOLD:AGP5674	1	Native	[26]
322	Gelechiidae	Metanarsia modesta Staudinger, 1871			Native	[110]
323	Gelechiidae	Oecocecis guyonella Guenée, 1870			Native	[12]
324	Gelechiidae	Pectinophora gossypiella (Saunders, 1844)	BOLD:AAH4802		Confirmed Alien	[40,55]	3 males and 4 females: Cyprus, Larnaka district, Kato Drys 430m 34.841°N, 33.302°E, 25.v.2017, J. Junnilainen leg. & det. Genitalia in glycerol. 2 males and 3 females: Cyprus, Larnaca district, Vavla 472m 34.826°N, 33.285°E, 28.v.2017, J. Junnilainen leg. & det. Genitalia in glycerol.
325	Gelechiidae	Pexicopia malvella (Hübner, [1805])	BOLD:AAD9025		Native	Barton/Huemer unpubl.
326	Gelechiidae	Platyedra subcinerea (Haworth, 1828)	BOLD:AAD8749		Native	[21]	1 ex: Cyprus, Larnaka district, Kato Drys 25.v.2017. 1 ex: Cyprus, Larnaka district, Vavla 28.v.2017. 2 males: Cyprus, Paphos district, Prastio 286m 34.790°N, 32.693°E, 3.iv.2022, J. Junnilainen leg. & det.
327	Gelechiidae	Sitotroga cerealella (Olivier, 1789)			Cryptogenic	[20,55]
328	Gelechiidae	Palumbina guerinii (Stainton, 1858)	BOLD:AAV1433		Native	[21]	1 male: Cyprus, Larnaka district, Vavla 370m 34.842°N, 33.280°E, 24-28.v.2017. 1 male: Cyprus, Limassol Akrotiri 10m 34.601°N, 32.976°E, 30.x.2019. 4 exx: Cyprus, Paphos district, Kidasi 250m 34.796°N, 32.702°E, 31.x.2019, J. Junnilainen leg. & det.
329	Gelechiidae	Bryotropha sabulosella (Rebel, 1905)			Native	[111]
330	Gelechiidae	Bryotropha domestica (Haworth, 1828)	BOLD:AAE8511		Native	[111]	6 exx: Cyprus, Larnaka district, Vavla 472m 34.826°N, 33.285°E, 28.v.2017. 2 exx: Cyprus, Paphos district, Neo Chorio 80m 35.023°N, 32.390°E, 15-25.v.2017. 2 exx: Cyprus, Paphos district, Pano Arodes 450m 34.917°N, 32.393°E, 23.v.2017, J. Junnilainen leg. &
331	Gelechiidae	Bryotropha azovica Bidzilya, 1996			Native	[111]
332	Gelechiidae	Bryotropha arabica Amsel, 1952			Native	[111]
333	Gelechiidae	Bryotropha desertella (Douglas, 1850)			Native	[111]
334	Gelechiidae	Bryotropha figulella (Staudinger, 1859)	BOLD:AED0300		Native	[111]
335	Gelechiidae	Bryotropha hendrikseni Karsholt & Rutten, 2005			Native	[111]
336	Gelechiidae	Bryotropha hulli Karsholt & Rutten, 2005	BOLD:AFO9254		Native	[111]	10 exx: Cyprus, Larnaka district, Kato Drys 23.iv.2002, J. Junnilainen leg. & det.
337	Gelechiidae	Bryotropha plebejella (Zeller, 1847)			Native	[111]
338	Gelechiidae	Bryotropha basaltinella (Zeller, 1839)			Native	[111]	6 exx: Cyprus, Paphos district, Neo Chorio 80m 35.023°N, 32.390°E, 15-25.v.2017, J. Junnilainen leg. & det.
339	Gelechiidae	Bryotropha similis (Stainton, 1854)			Native	[40]
340	Gelechiidae	Aristotelia decurtella (Hübner, [1813])			Native	[40]
341	Gelechiidae	Aristotelia brizella (Treitschke, 1833)	BOLD:AAJ1682		Native	[40]
342	Gelechiidae	Aristotelia calastomella (Christoph, 1872)			Native	[40]
343	Gelechiidae	Ptycerata pudicellus (Mann, 1861)			Native	[112]
344	Gelechiidae	Deltophora maculata (Staudinger, 1879)	BOLD:ADF1116		Native	[21]	1 male: Cyprus, Paphos district, Kidasi 250m 34.796°N, 32.702°E, 3.xi.2019. 1 male: Cyprus, Larnaka district, Vavla 472m 34.826°N, 33.285°E, 28.v.2017, J. Junnilainen leg. & det. 2 males: Cyprus, Paphos district, Prastio 266m 34.790°N, 32.693°E, 7-18.xi.2021. T. Kämäräinen & O. Reunanen leg, J. Junnilainen det.
345	Gelechiidae	Ptocheuusa paupella (Zeller, 1847)	BOLD:AAV2188		Native	[38]
346	Gelechiidae	Ptocheuusa inopella (Zeller, 1839)			Native	[40]
347	Gelechiidae	Ptocheuusa minimella (Rebel, 1936)			Native	[21]	10 exx: Cyprus, Limassol Salt lake Akrotini 10m 34.601°N, 32.976°E, 2.xi.2019, J. Junnilainen leg. & det.
348	Gelechiidae	Ornativalva heluanensis (Debski, 1913)	BOLD:ACE0451		Native	[21]
349	Gelechiidae	Ornativalva plutelliformis (Staudinger, 1859)	BOLD:ABW9166		Native	[21]	1 male: Cyprus, Limassol Akrotiri 12.xi.2021. T. Kämäräinen & O. Reunanen leg, J. Junnilainen det. & coll. Genitalia in glycerol.
350	Gelechiidae	Parapodia sinaica (Frauenfeld, 1859)	BOLD:ADL8290	1	Native	[40]	1 male: Cyprus, Larnaka district, Vavla 370m 34.842°N, 33.280°E, 24-28.v.2017, J. Junnilainen leg. TLMF Lep 25009. Genitalia in glycerol. 1 female: Cyprus, Paphos district, Neo Chorio 80m 35.023°N, 32.390°E, 15-24.v.2017. Genitalia in glycerol.
351	Gelechiidae	Isophrictis kefersteiniellus (Zeller, 1850)	BOLD:AEI4279	1	Native	Huemer/Junnilainen/Barton unpubl.	1 male and 1 female: Cyprus, Paphos district, Neo Chorio 80m 35.023°N, 32.390°E, 15-24.v.2017. 1 male: Cyprus, Paphos district, Prastio 286m 34.790°N, 32.693°E, 3.iv.2022, J. Junnilainen leg. & det.
352	Gelechiidae	Metzneria castiliella (Möschler, 1866)	BOLD:ABW1526		Native	[40]	4 male and 1 female: Cyprus, Paphos district, Neo Choria 80m 35.023°N, 32.390°E, 15-24.v.2017. 3 males: Cyprus, Paphos district, Pano Arodes 450m 34.917°N, 32.393°E, 23.v.2017. 1 male Cyprus, Larnaka district, Kato Drys 430m 34.841°N, 33.302°E, 25.v.
353	Gelechiidae	Metzneria littorella (Douglas, 1850)			Native	[40]
354	Gelechiidae	Metzneria riadella Englert, 1974	BOLD:ABW1819		Native	[21]
355	Gelechiidae	Metzneria torosulella (Rebel, 1893)			Native	[40]	1 male: Cyprus, Cape Greko 16.iv.2002, J. Junnilainen det. & leg. TLMF Lep 25013. 1 male: Cyprus, Paphos district, Prastio 286m 34.7909°N, 32.693°E, 3.iv.2002. 1 male: Cyprus, Paphos district, Neo Chorio 80m 35.023°N, 32.390°E, 15-24.v.2017, J. Junnilainen
356	Gelechiidae	Metzneria artificella (Herrich-Schäffer, 1861)	BOLD:AFN3576	1	Native	[26]
357	Gelechiidae	Metzneria agraphella (Ragonot, 1895)	BOLD:ADM1031		Native	[40]
358	Gelechiidae	Metzneria santolinella (Amsel, 1936)			Native	[24]
359	Gelechiidae	Huemeria campicolella (Mann, 1857)	BOLD:ADE9585		Native	[21]
360	Gelechiidae	Monochroa hornigi (Staudinger, 1883)	BOLD:AAK6885		Native	[24]
361	Gelechiidae	Oxypteryx nigromaculella (Millière, 1872)			Native	[20]
362	Gelechiidae	Oxypteryx deserta (Piskunov, 1990)	BOLD:ACS7859		Native	[25]
363	Gelechiidae	Oxypteryx isostacta (Meyrick, 1926)	BOLD:ADO2410		Native	[40]	10 exx: Cyprus, Larnaka district, 28.iv.2002, J. Junnilainen leg. & det.
364	Gelechiidae	Oxypteryx helotella (Staudinger, 1859)	BOLD:AAP5437		Native	[24]
365	Gelechiidae	Telphusa cistiflorella (Constant, 1889)	BOLD:ADF1478		Native	Junnilainen unpubl.
366	Gelechiidae	Mirificarma flavella (Duponchel, [1844])	BOLD:ACH5726		Native	[21]	1 female: Cyprus, Paphos district, Pano Arodes 450m 34.917°N, 32.393°E, 23.v.2017. 1 female: Cyprus, Paphos district, Tsada 447m 34.861°N, 32.481°E, 17.v.2017. 1 female: Cyprus, Larnaka district, Vavla 472m 34.826°N, 33.285°E, 28.v.2017, J. Junnilainen leg. & det.
367	Gelechiidae	Mirificarma eburnella ([Denis & Schiffermüller], 1775)	BOLD:AGY0154	1	Native	[21]	6 exx: Cyprus, Kato Drys 17.iv.2002, J. Junnilainen leg. & det.
368	Gelechiidae	Mirificarma mulinella (Zeller, 1839)			Native	[20]	10 exx: Cyprus, Paphos district, Prastio 266m 34.790°N, 32.693°E, 7-18.xi.2021. T. Kämäräinen & O. Reunanen leg, J. Junnilainen det.
369	Gelechiidae	Gelechia obscuripennis (Frey, 1880)	BOLD:ABY8998		Native	Huemer unpubl.	2 exx: Cyprus, Limassol Akrotiri 34°37'29"N 32°56'49"E 12.xi.2021 T. Kämäräinen & O. Reunanen leg, J. Junnilainen det & coll. 1 male: Cyprus, Paphos district, Neo Chorio 80m 35.023°N, 32.390°E, 15-24.v.2017, J. Junnilainen leg. & det. Genitalia in glycerol.
370	Gelechiidae	Psoricoptera gibbosella (Zeller, 1839)			Native	Barton unpubl.
371	Gelechiidae	Gnorimoschema soffneri (Riedl, 1965)			Native	[25]
372	Gelechiidae	Scrobipalpa aptatella (Walker, 1864)			Confirmed Alien	[40,55]
373	Gelechiidae	Scrobipalpa chardonnayi Huemer & Özden, 2024	BOLD:AFN8036	1	Native, endemic	[57]
374	Gelechiidae	Scrobipalpa wiltshirei Povolný, 1966			Native	[20]
375	Gelechiidae	Scrobipalpa bigoti Povolný, 1973	BOLD:AGP4373	1	Native	[20]
376	Gelechiidae	Scrobipalpa bradleyi Povolný, 1971			Native	Junnilainen unpubl.
377	Gelechiidae	Scrobipalpa suaedella (Richardson, 1893)			Native	[20]
378	Gelechiidae	Scrobipalpa traganella (Chrétien, 1915)			Native	[24]
379	Gelechiidae	Scrobipalpa geomicta (Meyrick, 1918)			Native	[20,57]
380	Gelechiidae	Scrobipalpa ocellatella (Boyd, 1858)	BOLD:ADL5612		Native	[40]
381	Gelechiidae	Scrobipalpa voltinella (Chrétien, 1898)			Native	Junnilainen unpubl.
382	Gelechiidae	Scrobipalpa spergulariella (Chrétien, 1910)	BOLD:AAV4547		Native	Huemer unpubl.
383	Gelechiidae	Scrobipalpa salinella (Zeller, 1847)			Native	[20]
384	Gelechiidae	Scrobipalpa instabilella (Douglas, 1846)	BOLD:AAH9719		Native	[20]	1 male: Cyprus, Paphos district, Pano Arodes 450m 34.917°N, 32.393°E, 23.v.2017, J. Junnilainen leg. & det.
385	Gelechiidae	Scrobipalpa ergasima (Meyrick, 1916)	BOLD:ABW0932		Native	[24]
386	Gelechiidae	Phthorimaea operculella (Zeller, 1873)	BOLD:AEL8356		Confirmed Alien	[21,55]
387	Gelechiidae	Tuta absoluta (Meyrick, 1917)	BOLD:AAJ8033		Confirmed Alien	[40,55]	1 male: Cyprus, Paphos district, Neo Chorio 80m 35.023°N, 32.390°E, 15-24.v.2017, J. Junnilainen leg. & det. 5 exx: Cyprus, Souskiou 15.xi.2021 T. Kämäräinen & O. Reunanen leg, J. Junnilainen det.
388	Gelechiidae	Ephysteris promptella (Staudinger, 1859)	BOLD:ACR6646		Native	[21]	1 male: Cyprus, Paphos district, Neo Chorio 80m 35.023°N, 32.390°E, 15-24.v.2017, J. Junnilainen leg. & det. Genitalia in glycerol.
389	Gelechiidae	Ephysteris deserticolella (Staudinger, 1871)			Native	[20]	1 male: Cyprus, Larnaca district, Vavla 472m 34.826°N, 33.285°E, 28.v.2017, J. Junnilainen leg. & det. Genitalia in glycerol.
390	Gelechiidae	Ephysteris iberica Povolný, 1977	BOLD:AAV6506		Native	[57]
391	Gelechiidae	Ochrodia subdiminutella (Stainton, 1867)			Native	[40]
392	Gelechiidae	Microlechia rhamnifoliae (Amsel & Hering, 1931)	BOLD:ADN2422	1	Native	[113]
393	Gelechiidae	Caryocolum marmorea (Haworth, 1828)			Native	[20]
394	Gelechiidae	Caryocolum proxima (Haworth, 1828)	BOLD:AAH4687		Native	Huemer unpubl.
395	Gelechiidae	Schneidereria pistaciella Weber, 1957	BOLD:ADM2090		Native	[26]
396	Gelechiidae	Teleiodes luculella (Hübner, [1813])	BOLD:AGP5362	1	Native	Huemer/Barton unpubl.
397	Gelechiidae	Neotelphusa cisti (Stainton, 1869)	BOLD:ADJ0429		Native	[20]	1 male: Cyprus, Paphos district, Peyia 480m 34.903°N, 32.402°E, 16.v.2017 J. Junnilainen leg. & det. Genitalia in glycerol. 1 male: Cyprus, Larnaca district, Vavla 472m 34.826°N, 33.285°E, 28.v.2017, J. Junnilainen leg. & det. Male Genitalia in glycerol.
398	Gelechiidae	Carpatolechia decorella (Haworth, 1812)			Native	[20]
399	Gelechiidae	Istrianis femoralis (Staudinger, 1876)	BOLD:ADF1591		Native	[40,21]	10 exx: Cyprus, Larnaca district, Kato Drys 430m 34.841°N, 33.302°E, 28.iv.2002, J. Junnilainen leg.
400	Gelechiidae	Altenia elsneriella Huemer & Karsholt, 1999			Native	[40]
401	Gelechiidae	Altenia mersinella (Staudinger, 1879)	BOLD:AFW7836	1	Native	[20]	6 exx: Cyprus, Larnaka district, Kato Drys 28.iv.2002. 2 exx: Cyprus, Paphos district, Neo Chorio 80m 35.023°N, 32.390°E, 15-24.v.2017, J. Junnilainen leg. & det. 1 female: Cyprus, Larnaca district, Vavla 472m 34.826°N, 33.285°E, 28.v.2017.
402	Gelechiidae	Altenia wagneriella (Rebel, 1926)	BOLD:ADL0602		Native	[21]	5 exx: Cyprus, Limassol district, Gerovasa valley 350m 34.813°N, 32.741°E, 3.iv.2022. 5 exx: Cyprus, Agios Nikolaos Kefelos brigge 520m 5.iv.2022, J. Junnilainen leg. & det.
403	Gelechiidae	Altenia modesta (Danilevsky, 1955)			Native	[114]
404	Gelechiidae	Recurvaria nanella ([Denis & Schiffermüller], 1775)			Native	[21]	leafmines: Cyprus, 1 km N Pano Platzes, 13.x.2021, on Malus domestica; Cyprus, Kato Platzes, 13.x.2021, on Prunus avium; Troodos, 13.x.2021, on Malus domestica, all M. Kozlov leg., RMNH coll.
405	Gelechiidae	Exoteleia dodecella (Linnaeus, 1758)			Native	[40]
406	Gelechiidae	Parastenolechia nigrinotella (Zeller, 1847)	BOLD:AAL3237		Native	Huemer unpubl.
407	Gelechiidae	Stenolechiodes macrolepiellus Huemer & Karsholt, 1999	BOLD:AEX1082	1	Native	Junnilainen unpubl.
408	Cosmopterigidae	Sorhagenia reconditella Riedl, 1983			Native	[115]	2 males: Cyprus, Larnaka district, Vavla 472m 34.826°N, 33.285°E, 28.v.2017, J. Junnilainen leg. & det. Genitalia in glycerol.
409	Cosmopterigidae	Ascalenia vanelloides Gerasimov, 1930			Native	[20]
410	Cosmopterigidae	Ascalenia pachnodes (Meyrick, 1917)	BOLD:ADI5232		Native	[26]
411	Cosmopterigidae	Bifascioides leucomelanella (Rebel, 1917)			Native	[54] unpub.
412	Cosmopterigidae	Alloclita deprinsi Koster & Sinev, 2003	BOLD:AGP5658	1	Native	Huemer unpubl.
413	Cosmopterigidae	Limnaecia phragmitella Stainton, 1851	BOLD:AAA7368		Native	Huemer unpubl.
414	Cosmopterigidae	Cosmopterix crassicervicella (Chrétien, 1896)			Native	[24]
415	Cosmopterigidae	Cosmopterix pararufella Riedl, 1976			Native	[115]
416	Cosmopterigidae	Cosmopterix pulchrimella Chambers, 1875			Native	Junnilainen unpubl.
417	Cosmopterigidae	Cosmopterix coryphaea (Walsingham, 1908)	BOLD:AEH3889		Native	[20,115]	1 male and 1 female: Cyprus, Paphos district, Kidasi 250m 34.796°N, 32.702°E, 31.x.2019, J. Junnilainen leg. & det. 2 males: Cyprus, Limassol Salt lake Akrotiri 10m 34.602°N, 32.976°E, 30.x.2019 J. Junnilainen leg. & det.
418	Cosmopterigidae	Pyroderces argyrogrammos (Zeller, 1847)	BOLD:AAQ0242		Native	[20,115]	2 males: Cyprus, Cape Greko 28.iv.2002, J. Junnilainen leg. & det. Genitalia in glycerol. 1 male: Cyprus, Larnaca district, Vavla 472m 34.826°N, 33.285°E, 28.v.2017. Male Genitalia in glycerol.
419	Cosmopterigidae	Pyroderces caesaris (Zeller, 1847)	BOLD:ADY8209		Native	[24]	1 male: Cyprus, Paphos district, Kidasi 250m 34.796°N, 32.702°E, 3.xi.2019, J. Junnilainen leg. & det. 1 male: Cyprus, Limassol Salt lake Akrotiri 10m 34.602°N, 32.976°E, 31.x.2019 J. Junnilainen leg. & det.
420	Cosmopterigidae	Anatrachyntis rileyi (Walsingham, 1882)			Native	[25]
421	Cosmopterigidae	Anatrachyntis badia (Hodges, 1962)	BOLD:AAB4947		Native	Huemer & Junnilainen unpubl.	2 males: Cyprus, Limassol Akrotiri 10m 34.625°N, 32.948°E, 2.xi.2019, J. Junnilainen leg. & det. Genitalia in glycerol.
422	Cosmopterigidae	Anatrachyntis simplex (Walsingham, 1891)	BOLD:ABX3349		Confirmed Alien	[20,55,115]
423	Cosmopterigidae	Eteobalea intermediella (Riedl, 1966)	BOLD:AAJ1064		Native	[40]	2 males: Cyprus, Limassol district, Vavla 370m , 34.842°N, 33.280°E, , 24-28.v.2017, J. Junnilainen leg. & det. One genitalia preserved to glycerol.
424	Cosmopterigidae	Eteobalea sumptuosella (Lederer, 1855)	BOLD:AGS2282		Native	[40]
425	Cosmopterigidae	Eteobalea dohrnii (Zeller, 1847)			Native	[20,115]
426	Cosmopterigidae	Ramphis libanoticus Riedl, 1969	BOLD:AEI2493		Native	[20,40,115]
427	Pterolonchidae	Pterolonche albescens Zeller, 1847			Native	[20]
428	Pterolonchidae	Pterolonche inspersa Staudinger, 1859			Native	[40]
429	Pterolonchidae	Pterolonche pulverulenta Zeller, 1847			Native	[12]
430	Pterolonchidae	Syringopais temperatella (Lederer, 1855)	BOLD:ACQ0915		Native	[21]	1 male Cape Greko 27.iv.2002. 1 male: Kato Drys 23.iv.2002, 1 female Pano Lefkava 25.iv.2002, J. Junnilainen leg. & det.
431	Coleophoridae	Coleophora albella (Thunberg, 1788)			Native	[40]
432	Coleophoridae	Coleophora zernyi Toll, 1944			Native	[40]
433	Coleophoridae	Coleophora serratella (Linnaeus, 1761)			Native	[40]
434	Coleophoridae	Coleophora basimaculella Mann, 1864	BOLD:AAV9379		Native	[24]
435	Coleophoridae	Coleophora hieronella Zeller, 1849			Native	[40]
436	Coleophoridae	Coleophora cypri Barton, 2016	BOLD:AAI9224	1	Native, endemic	[116]
437	Coleophoridae	Coleophora variicornis Toll, 1952	BOLD:ABX6167		Native	Landry unpubl.
438	Coleophoridae	Coleophora jerusalemella Toll, 1942	BOLD:ACB0637	1	Native	[40,117]	1 male: Cyprus, Kato Drys 23.iv.2002, J. Junnilainen leg. & det. Genitalia in glycerol. 1 male: Cyprus, Paphos district, Neo Chorio 80m 35.023°N, 32.390°E, 15-25.v.2017, J. Junnilainen leg. & det. Genitalia in glycerol.
439	Coleophoridae	Coleophora calycotomella Stainton, 1869			Native	[40]	1 male: Cyprus, Larnaka district, Kato Drys 430m 34.841°N, 33.302°E, , 18.iv.2002, J. Junnilainen leg. & det. Genitalia in glycerol. 1 ex: Cyprus, Larnaca district, Kato Drys 17.iv.2002. 1ex Cyprus, Pano Panagia 26.iv.2002, J. Junnilainen leg. & det.
440	Coleophoridae	Coleophora aliena Baldizzone, 1987			Native	[24]
441	Coleophoridae	Coleophora parthenica Meyrick, 1891	BOLD:AAB4752		Native	[40,117]
442	Coleophoridae	Coleophora albicostella (Duponchel, [1843])			Native	[21]	1 male. Cyprus, Agios Nikolaos Kefelos brigge 520m 5.iv.2022, J. Junnilainen leg. & det. Genitalia in glycerol. 1 female. Cyprus, Paphos district, Prastio 286m 34.7909°N, 32.693°E, 3.iv.2002, J. Junnilainen leg. & det. Genitalia in glycerol.
443	Coleophoridae	Coleophora bivittella Staudinger, 1879	BOLD:ACE0977		Native	[57]
444	Coleophoridae	Coleophora arenbergerella Baldizzone, 1985	BOLD:ADA6022	1	Native, endemic	[117]
445	Coleophoridae	Coleophora ononidella Millière, 1879			Native	[40]
446	Coleophoridae	Coleophora valesianella Zeller, 1849	BOLD:AGP4913	1	Native	[40]	3 males and 1 female: Cyprus, Paphos district, Neo Chorio 80m 35.023°N, 32.390°E, 15-25.v.2017, J. Junnilainen leg. & det. Genitalia in glycerol.
447	Coleophoridae	Coleophora helianthemella Millière, 1870			Native	[40]
448	Coleophoridae	Coleophora bilineella Herrich-Schäffer, [1855]			Native	[21]	8 males and 2 females: Cypus Limassol Akrotiri 10m 34.601°N, 32.976°E, 2.xi.2019. Genitalia in glycerol.
449	Coleophoridae	Coleophora semicinerea Staudinger, 1859			Native	[21]	1 male: Cyprus, Paphos district, Neo Chorio 80m 35.023°N, 32.390°E, 15-25.v.2017, J. Junnilainen leg. & det. Genitalia in glycerol.
450	Coleophoridae	Coleophora alashiae Baldizzone, 1996	BOLD:ADZ0884	1	Native	[40]
451	Coleophoridae	Coleophora tauricella Staudinger, 1880			Native	[40]
452	Coleophoridae	Coleophora tamesis Waters, 1929			Native	[40]
453	Coleophoridae	Coleophora lassella Staudinger, 1859			Native	[40]
454	Coleophoridae	Coleophora maritimella Newman, 1873	BOLD:AAJ0738		Native	[40]
455	Coleophoridae	Coleophora salinella Stainton, 1859			Native	[21]
456	Coleophoridae	Coleophora granulosella Staudinger, 1880	BOLD:ACB0558		Native	[40]	1 male: Cyprus, Kato Drys 23.iv.2002, J.Junnilainen leg, J. Tabell det.
457	Coleophoridae	Coleophora versurella Zeller, 1849			Native	[40]
458	Coleophoridae	Coleophora luteolella Staudinger, 1880	BOLD:AAO1948		Native	[40]
459	Coleophoridae	Coleophora ochrea (Haworth, 1828)			Native	Barton unpubl.
460	Coleophoridae	Coleophora pennella ([Denis & Schiffermüller], 1775)			Native	Barton unpubl.
461	Coleophoridae	Coleophora texanella Chambers, 1878	BOLD:AAB7072		Native	[24]	1 male: Cyprus, Larnaca district, Vavla 472m 34.826°N, 33.285°E, 28.v.2017, J. Junnilainen leg. & det. Genitalia in glycerol.
462	Coleophoridae	Coleophora salicorniae Heinemann & Wocke, [1876]			Native	[21]	1 male: Cypus Limassol Akrotiri 10m 34.601°N, 32.976°E, 2.xi.2019. Genitalia in glycerol.
463	Coleophoridae	Coleophora mausolella Chrétien, 1908	BOLD:ABV9536		Native	[21]
464	Coleophoridae	Coleophora nigridorsella Amsel, 1935	BOLD:AAV9357		Native	[24]	1 male: Cyprus, Paphos district, Nikokleia 100m 34.735°N, 32.592°E, 21.v.2017, J. Junnilainen leg. & det. Genitalia in glycerol. 1 ex: Cyprus, Limassol Akrotiri 34°37'29"N 32°56'49"E 12.xi.2021 T. Kämäräinen & O. Reunanen leg, J. Junnilainen det & coll.
465	Coleophoridae	Coleophora auroguttella (Zeller, 1849)	BOLD:AFO3946	1	Native	[26]
466	Coleophoridae	Coleophora limoniella Stainton, 1884			Native	[20]
467	Elachistidae	Perittia echiella (De Joannis, 1902)	BOLD:AAP5491		Native	[40]
468	Elachistidae	Elachista nedaella Traugott-Olsen, 1985			Native	[40]
469	Elachistidae	Elachista sutteri Kaila, 2002	BOLD:ABA7090		Native	[118]	5 exx: Cyprus, Souskiou 15.xi.2021 T. Kämäräinen & O. Reunanen leg, J. Junnilainen det.
470	Elachistidae	Elachista consortella Stainton, 1851			Native	[24]
471	Elachistidae	Elachista biatomella (Stainton, 1848)			Native	[24]
472	Elachistidae	Elachista griseella (Duponchel, [1843])	BOLD:ABA4185		Native	Mutanen/Kaila unpubl.
473	Ethmiidae	Ethmia distigmatella (Erschoff, 1874)	BOLD:AFN2738	1	Native	[25]	3 males: Cyprus, Limassol district, Vavla 370m , 34.842°N, 33.280°E, , 24-28.v.2017, J. Junnilainen leg. & det. One genitalia preserved to glycerol.
474	Ethmiidae	Ethmia bipunctella (Fabricius, 1775)	BOLD:AAB2343		Native	[40]
475	Ethmiidae	Ethmia iranella (Zerny, 1940)			Native	[20]
476	Stathmopodidae	Stathmopoda auriferella (Walker, 1864)			Native	Barton unpubl.
477	Stathmopodidae	Tortilia flavella Chrétien, 1908			Native	[24]
478	Stathmopodidae	Neomariania partinicensis (Rebel, 1937)			Native	[115]
479	Scythrididae	Scythris limbella (Fabricius, 1775)			Native	[20]
480	Scythrididae	Scythris apicalis (Zeller, 1847)			Native	Junnilainen unpubl.
481	Scythrididae	Scythris punctivittella (Costa, [1836])			Native	[40]
482	Scythrididae	Scythris inclusella (Lederer, 1855)			Native	[20]
483	Scythrididae	Scythris canescens (Staudinger, 1880)	BOLD:ACS0970	1	Native	[20,24]	10 exx: Cyprus, Larnaca district, Kato Drys 430m 34.841°N, 33.302°E, 28.iv.2002, J. Junnilainen leg.
484	Scythrididae	Scythris mus Walsingham, 1898	BOLD:AFE3560		Native	[20]	1 male:us Larnaca district, Kato Drys 430m 34.842°N, 33.302°E, 25.v.2017 J. Junnilainen leg.
485	Scythrididae	Scythris tenuivittella (Stainton, 1867)			Native	[25]
486	Scythrididae	Scythris monochreella (Ragonot, 1895)	BOLD:ADZ8792		Native	[20,26]
487	Scythrididae	Eretmocera medinella (Staudinger, 1859)	BOLD:ACS0431		Native	[40,25]
488	Scythrididae	Episcythris triangulella (Ragonot, 1874)	BOLD:AGO5782	1	Native	Huemer unpubl.
489	Scythrididae	Enolmis desidella (Lederer, 1855)	BOLD:AGO9732		Native	[20]	10 exx: Cyprus, Larnaca district, Vavla 370m 34.842°N, 33.280°E, 24-28.iv.2017, J. Junnilainen leg.& det.
490	Blastobasidae	Blastobasis tarda Meyrick, 1902	BOLD:AAJ8258		Native	[24]	1 male and 1 female: Cyprus, Paphos district, Nikokleia 100m 34.735°N, 32.592°E, 21.v.2017, J. Junnilainen leg.
491	Blastobasidae	Tecmerium perplexus (Gozmány, 1957)	BOLD:AGP5371; BOLDS:AFP8924	2	Native	[40]
492	Momphidae	Mompha miscella ([Denis & Schiffermüller], 1775)	BOLD:AEA0678		Native	[115]
493	Limacodidae	Hoyosia cretica (Rebel, 1906)			Native	[40]
494	Zygaenidae	Theresimima ampellophaga (Bayle-Barelle, 1809)			Native	[119,40]
495	Zygaenidae	Jordanita graeca (Jordan, 1907)			Native	[119]
496	Zygaenidae	Jordanita anatolica (Naufock, 1929)			Native	[119]
497	Cossidae	Paropta paradoxus (Herrich-Schäffer, [1851])			Native	[119,120]
498	Cossidae	Paropta l-nigrum (Bethune-Baker, 1894)	BOLD:AFP0608	1	Native	[40]
499	Cossidae	Dyspessa cyprica Rebel, 1927			Native, endemic	[121]
500	Cossidae	Zeuzera pyrina (Linnaeus, 1761)	BOLD:AFE6939	CYP, TUR	Native	[40]
501	Castniidae	Paysandisia archon (Burmeister, 1880)			Confirmed Alien	[122]
502	Sesiidae	Paranthrene tabaniformis (Rottemburg, 1775)			Native	[119]
503	Sesiidae	Synanthedon myopaeformis (Borkhausen, 1789)	BOLD:AAM2446	1	Native	[119]
504	Sesiidae	Bembecia stiziformis (Herrich-Schäffer, [1852])			Native	[119]
505	Sesiidae	Bembecia ichneumoniformis ([Denis & Schiffermüller], 1775)			Native	[119]
506	Sesiidae	Bembecia albanensis (Rebel, 1918)			Native	[119]
507	Sesiidae	Bembecia aphrodite Pühringer, 2024	BOLD:AAE9982		Native, endemic	[46]
508	Sesiidae	Pyropteron minianiformis (Freyer, 1843)	BOLD:ABU5657		Native	[119]
509	Sesiidae	Pyropteron leucomelaena (Zeller, 1847)			Native	[119]
510	Sesiidae	Pyropteron affinis (Staudinger, 1856)			Native	[119]
511	Sesiidae	Chamaesphecia alysoniformis (Herrich-Schäffer, [1846])			Native	[119]
512	Sesiidae	Chamaesphecia proximata (Staudinger, 1892)			Native	[119]
513	Sesiidae	Chamaesphecia minor (Staudinger, 1856)			Native	[119]
514	Sesiidae	Chamaesphecia masariformis (Ochsenheimer, 1808)			Native	[119]
515	Papilionidae	Zerynthia cerisy (Godart, [1824])	BOLD:AAE6114		Native	[37]
516	Papilionidae	Papilio machaon Linnaeus, 1758	BOLD:AAA5810		Native	[37,123]
517	Papilionidae	Papilio demoleus Linnaeus, 1758	BOLD:AAD6030		Confirmed Alien	[55,124]
518	Hesperiidae	Carcharodus alceae (Esper, [1780])	BOLD:AAB1329		Native	[37,125]
519	Hesperiidae	Gegenes pumilio (Hoffmannsegg, 1804)	BOLD:AAB3179		Native	[37,126]
520	Hesperiidae	Pelopidas thrax (Hübner, [1821])	BOLD:AAI1409		Native	[37,125]	10 exx: Cyprus, Limassol Salt lake Akrotiri 10m 34.602°N, 32.976°E, 31.x.2019 J. Junnilainen leg. & det.
521	Hesperiidae	Thymelicus acteon (Rottemburg, 1775)	BOLD:AAG3471		Native	[37,125]
522	Pieridae	Anthocharis cardamines (Linnaeus, 1758)			Native	[37,123]
523	Pieridae	Euchloe ausonia (Hübner, [1804])			Native	[37]
524	Pieridae	Aporia crataegi (Linnaeus, 1758)	BOLD:AAA8773		Native	[37,123]
525	Pieridae	Pieris brassicae (Linnaeus, 1758)			Native	[37,123]
526	Pieridae	Pieris rapae (Linnaeus, 1758)	BOLD:AAA2224		Native	[37,123]
527	Pieridae	Pontia daplidice (Linnaeus, 1758)	BOLD:AAB5691		Native	[37,173]
528	Pieridae	Pontia glauconome Klug, 1829			Native	[127]
529	Pieridae	Pontia chloridice (Hübner, [1813])	BOLD:ACE8305		Native	[37]
530	Pieridae	Colias croceus (Geoffroy in Fourcroy, 1785)	BOLD:ABZ3039		Native	[37,123]
531	Pieridae	Catopsilia florella (Fabricius, 1775)			Cryptogenic	[128]
532	Pieridae	Gonepteryx cleopatra (Linnaeus, 1767)	BOLD:ADB2706		Native	[37]
533	Lycaenidae	Cigaritis acamas (Klug, 1834)	BOLD:ABW7201		Native	[37]
534	Lycaenidae	Lycaena phlaeas (Linnaeus, 1761)	BOLD:AAA5867		Native	[37,123]
535	Lycaenidae	Lycaena thersamon (Esper, [1784])	BOLD:AAB4170		Native	[37]
536	Lycaenidae	Lampides boeticus (Linnaeus, 1767)	BOLD:AAA3848		Native	[37]
537	Lycaenidae	Leptotes pirithous (Linnaeus, 1767)	BOLD:AAB2752		Native	[37]
538	Lycaenidae	Tarucus balkanica (Freyer, 1843)	BOLD:AAE9613		Native	[37]
539	Lycaenidae	Azanus jesous (Guérin-Méneville, 1847)			Native	[37]
540	Lycaenidae	Zizeeria karsandra (Moore, 1865)	BOLD:ACE9318		Native	[38,39]
541	Lycaenidae	Celastrina argiolus (Linnaeus, 1758)	BOLD:AAA7663		Native	[37,123]
542	Lycaenidae	Pseudophilotes vicrama (Moore, 1865)			Native	[37,123]
543	Lycaenidae	Glaucopsyche paphos Chapman, 1920	BOLD:ADE9753	1	Native, endemic	[37,129]
544	Lycaenidae	Freyeria trochylus (Freyer, 1844)	BOLD:AAD7931		Native	[37]
545	Lycaenidae	Luthrodes galba (Lederer, 1855)	BOLD:AAX0757		Native	[37]
546	Lycaenidae	Aricia agestis ([Denis & Schiffermüller], 1775)	BOLD:AAA4731		Native	[37]
547	Lycaenidae	Polyommatus icarus (Rottemburg, 1775)	BOLD:AAA3303		Native	[37,123]
548	Lycaenidae	Deudorix livia (Klug, 1834)			Cryptogenic	[123]
549	Lycaenidae	Favonius quercus (Linnaeus, 1758)			Native	[37,123]
550	Nymphalidae	Limenitis reducta Staudinger, 1901	BOLD:AAA3800		Native	[37,123]
551	Nymphalidae	Issoria lathonia (Linnaeus, 1758)			Native	[130]
552	Nymphalidae	Argynnis pandora ([Denis & Schiffermüller], 1775)			Native	[37,123]
553	Nymphalidae	Hypolimnas misippus (Linnaeus, 1764)			Cryptogenic	[131]
554	Nymphalidae	Vanessa atalanta (Linnaeus, 1758)			Native	[37,123]
555	Nymphalidae	Vanessa cardui (Linnaeus, 1758)			Migratory	[37,123]
556	Nymphalidae	Nymphalis polychloros (Linnaeus, 1758)			Native	[37]
557	Nymphalidae	Charaxes jasius (Linnaeus, 1767)			Native	[37]
558	Nymphalidae	Kirinia roxelana (Cramer, [1777])			Native	[38,39]
559	Nymphalidae	Pararge aegeria (Linnaeus, 1758)	BOLD:ACW2540		Native	[37]
560	Nymphalidae	Lasiommata megera (Linnaeus, 1767)	BOLD:ACF2557		Native	[37,123]
561	Nymphalidae	Lasiommata maera (Linnaeus, 1758)	BOLD:AAA8853		Native	[37,123]
562	Nymphalidae	Maniola cypricola (Graves, 1928)	BOLD:AAA7786; BOLD:ABY5514		Native	[132]
563	Nymphalidae	Hyponephele lupinus (Costa, [1836])	BOLD:AAC0731		Native	[37,123]
564	Nymphalidae	Chazara briseis (Linnaeus, 1764)	BOLD:AAB1789		Native	[37]
565	Nymphalidae	Chazara persephone (Hübner, [1805])			Native	[133]
566	Nymphalidae	Pseudochazara anthelea (Hübner, [1824])	BOLD:AAH8127		Native	[37,123]
567	Nymphalidae	Hipparchia cypriensis (Holik, 1949)	BOLD:AAB0589		Native, endemic	[37,134]
568	Nymphalidae	Hipparchia syriaca (Staudinger, 1871)	BOLD:AAC0485; BOLD:ACE5939	1	Native	[37]
569	Nymphalidae	Ypthima asterope (Klug, 1832)	BOLD:AAF5069		Native	[37]
570	Nymphalidae	Danaus chrysippus (Linnaeus, 1758)			Migratory	[37]
571	Nymphalidae	Libythea celtis (Laicharting, 1782)			Native	[37]
572	Pyralidae	Hypotia infulalis Lederer, 1858			Native	[20]
573	Pyralidae	Hypotia mavromoustakisi (Rebel, 1928)	BOLD:AFE7353		Native	[110]
574	Pyralidae	Hypotia colchicalis (Herrich-Schäffer, [1855])			Native	[20]
575	Pyralidae	Scotomera caesarealis (Ragonot, 1891)	BOLD:AFP6571		Native	[12,20]	8 males and 2 females: Cyprus, Limassol Salt lake Akrotiri 10m 34.625°N, 32.948°E, 31.x.2019, J. Junnilainen leg. & det.
576	Pyralidae	Stemmatophora combustalis (Fischer von Röslerstamm, 1841)			Native	Junnilainen unpubl.
577	Pyralidae	Stemmatophora honestalis (Treitschke, 1829)			Native	[20,135]
578	Pyralidae	Stemmatophora byzacaenicalis (Ragonot, 1887)			Native	[12] [as Actenia beatalis]	3 males and 2 females: Cyprus, Paphos district, Neo Chorio 80m 35.023°N, 32.390°E, 15-24.v.2017. 2 males: Cyprus, Larnaka district, Kato Drys 430m 34.841°N, 33.302°E, 25.v.2017. 3 males: Cyprus, Paphos district, Pano Arodes 450m 34.917°N, 32.393°E, 23.v.201
579	Pyralidae	Bostra obsoletalis (Mann, 1864)			Native	[20]
580	Pyralidae	Hypsopygia costalis (Fabricius, 1775)	BOLD:AAA9616		Native	[20,135]
581	Pyralidae	Hypsopygia almanalis (Rebel, 1917)	BOLD:AFN8538	1	Native	[20,135]
582	Pyralidae	Pyralis kacheticalis (Christoph, 1893)	BOLD:AEB9019	1	Native	[12] [as Pyralis imperialis]	3 female: Cyprus, Paphos district, Neo Chorio 80m 35.023°N, 32.390°E, 15-24.v.2017. 1 male and 2 female: Cyprus, Larnaka district, Vavla 472m 34.826°N, 33.285°E, 28.v.2017. Cyprus, Paphos district, Nikokleia 100m 34.735°N, 32.592°E, 21.v.2017. DNA sample MM
583	Pyralidae	Pyralis farinalis (Linnaeus, 1758)	BOLD:AAB3316		Native	[20,135]	1 male: Cyprus, Paphos district, Peyia 480m 34.903°N, 32.402°E, 16.v.2017 J. Junnilainen leg. & det
584	Pyralidae	Aglossa asiatica Erschoff, 1872			Native	[20,135]	1 male: Cyprus, Limassol Akrotiri 10m 34.625°N, 32.948°E, 31.x.2019. 1 male: Cyprus, Paphos district, Pano Arodes 450m 34.917°N, 32.393°E, 23.v.2017, J. Junnilainen leg & det.
585	Pyralidae	Aglossa exsucealis Lederer, 1863	BOLD:AGP4311	1	Native	[12,135]	3 males: Cyprus, Paphos district, Kidasi 250m 34.796°N, 32.702°E, 31.x.2019. 1 malex: Cyprus, Limassol Akrotiri 10m 34.601°N, 32.976°E, 31.x.2019. 3 males: Cyprus, Paphos district, Nikokleia 100m 34.735°N, 32.592°E, 21.v.2017, J. Junnilainen leg. & det.J.
586	Pyralidae	Aglossa signicostalis Staudinger, 1870	BOLD:AGP4310	1	Native	Huemer unpubl.
587	Pyralidae	Aglossa caprealis (Hübner, [1809])	Seq. (without BIN)		Native	[135]	2 males and 1 female: Cyprus, Paphos district, Nikokleia 100m 34.735°N, 32.592°E, 21.v.2017, J. Junnilainen leg. & det.
588	Pyralidae	Loryma egregialis (Herrich-Schäffer, 1838)	BOLD:ACA9577		Native	[135]
589	Pyralidae	Endotricha flammealis ([Denis & Schiffermüller], 1775)	BOLD:AAC5906		Native	[20]	1 female: Cyprus, Paphos district, Prastio 266m 34.790°N, 32.693°E, 7-18.xi.2021. T. Kämäräinen & O. Reunanen leg, J. Junnilainen det.
590	Pyralidae	Teliphasa lophotalis (Hampson, 1900)	BOLD:AFE3090		Native	[57]
591	Pyralidae	Aphomia sabella (Hampson, 1901)			Confirmed Alien	[39]
592	Pyralidae	Aphomia cephalonica (Stainton, 1866)			Cryptogenic	[20,55]
593	Pyralidae	Aphomia sociella (Linnaeus, 1758)			Native	[135]
594	Pyralidae	Aphomia unicolor (Staudinger, 1870)			Native	[12,20]
595	Pyralidae	Lamoria anella ([Denis & Schiffermüller], 1775)	BOLD:AAV2438		Native	[21]	5 exx: Cyprus, Paphos district, Kidasi 250m 3.xi.2019. 5 exx: Cyprus, Limassol Akrotiri 10m 34.601°N, 32.976°E, 30.x.2019. 2 males: Cyprus, Kato nDrys 28.iv.2002, J. Junnilainen leg. & det.
596	Pyralidae	Lamoria jordanis Hampson in Ragonot, 1901			Native	[12,20]
597	Pyralidae	Lamoria melanophlebia Ragonot, 1888			Native	[12,135]
598	Pyralidae	Achroia grisella (Fabricius, 1794)	BOLD:AAB1547		Native	Huemer unpubl.
599	Pyralidae	Galleria mellonella (Linnaeus, 1758)	BOLD:AAA0965		Native	[135]
600	Pyralidae	Cryptoblabes gnidiella (Millière, 1867)	BOLD:AAW5129		Native	[136]
601	Pyralidae	Delplanqueia inscriptella (Dupopnchel, 1836)	BOLD:AAC5269		Native	Huemer unpubl.
602	Pyralidae	Pempeliella sororiella (Zeller, 1839)			Native	[14,136] [as Pempelia albicostella]	1 male. Cyprus, Larnaca district, Vavla 472m a.s.l. 34.826°N, 33.285°E, 28.v.2017, J. Junnilainen leg. & det. Genitalia in glycerol.
603	Pyralidae	Asalebria florella (Mann, 1862)			Native	[24,136]	1 male: Cyprus, Paphos district, Pano Arodes 450m 34.917°N, 32.393°E, 23.v.2017. Genitalia in glycerol.
604	Pyralidae	Psorosa dahliella (Treitschke, 1832)	BOLD:ACA9753		Native	[21,26]	1 female: Cyprus, Paphos district, Neo Chorio 80m 35.023°N, 32.390°E, 15-24.v.2017. 1 female: Cyprus, Larnaca district, Vavla 472m 34.826°N, 33.285°E, 28.v.2017. 1 female: Cyprus, Limassol Salt lake Akrotiri 10m 31.x.2019. All J. Junnilainen leg. &det.
605	Pyralidae	Psorosa maraschella Caradja, 1910			Native	[23]
606	Pyralidae	Keradere argyrophanes (Meyrick, 1937)			Native	[136]	2 males and 1 female: Cyprus, Paphos district, Pano Arodes 450m 34.917°N, 32.393°E, 23.v.2017. 1 male: Cyprus, Larnaka district, Vavla 472m 34.826°N, 33.285°E, 28.v.2017. 1 male: Cyprus, Larnaka district, Kato Drys 430m 34.841°N, 33.302°E, 25.v.2017, J. Ju
607	Pyralidae	Alophia combustella (Herrich-Schäffer, [1855])	BOLD:ABY7511; BOLD:ADK9057		Native	[21]	1 male: Cyprus, Larnaka district, Kato Drys 23.iv.2002. Genitalia in glycerol, J. Junnilainen leg. & det..
608	Pyralidae	Arimania komaroffi (Ragonot, 1888)			Native	[136]
609	Pyralidae	Faveria dionysia (Zeller, 1846)	BOLD:AAN4959		Native	[25,136]
610	Pyralidae	Melathrix coenulentella (Zeller, 1846)	BOLD:AEH8622		Native	[20]
611	Pyralidae	Slamkania pseudosordida (Slamka, 2019)	BOLD:AFO8727		Native	[136]
612	Pyralidae	Amphithrix sublineatella (Staudinger, 1859)	BOLD:AAY8929		Native	[21,24]	10 exx: Cyprus, Kato Drys 23.iv.2002, J. Junnilainen leg. & det.
613	Pyralidae	Oncocera semirubella (Scopoli, 1763)			Native	[136]
614	Pyralidae	Etiella zinckenella (Treitschke, 1832)	BOLD:AAB7420		Native	[136]
615	Pyralidae	Pima leucoloma (Herrich-Schäffer, [1849])			Native	[136]
616	Pyralidae	Merulempista brucella (Staudinger, 1879)	BOLD:ADY9726		Native	[136]	1 male: Cyprus, Limassol Akrotiri 10m 34.625°N, 32.948°E, 31.x.2019. , J. Junnilainen leg & det.
617	Pyralidae	Pempelia palumbella ([Denis & Schiffermüller], 1775)	BOLD:AAD6529		Native	[21,24,136]	2 males: Cyprus, Kato Drys 23.iv.2002. 2 males: Cyprus, Limassol Akrotiri 10m 34.601°N, 32.976°E, 30.x.2019, J. Junnilainen leg. & det.
618	Pyralidae	Pempelia albariella Zeller, 1839	BOLD:AAU3579		Native	Huemer & Junnilainen unpubl.
619	Pyralidae	Pempelia brephiella (Staudinger, 1879)			Native	[136]	6 males and 4 females: Cyprus, Limassol Akrotiri 10m 34.601°N, 32.976°E, 30.x.2019, J. Junnilainen leg. & det.
620	Pyralidae	Pempelia zelicella (Oberthür, 1888)	BOLD:AEZ2293		Native	[136]	3 males and 1 female: Cyprus, Limassol Akrotiri 10m 34.601°N, 32.976°E, 30.x.2019, J. Junnilainen leg. & det.
621	Pyralidae	Phycita poteriella (Zeller, 1846)	BOLD:AGP4529	1	Native	[136]	1 male and 1 female: Cyprus, Paphos district, Pano Arodes 450m 34.917°N, 32.393°E, 23.v.2017. 1 female: Cyprus, Paphos district, Neo Chorio 80m 35.023°N, 32.390°E, 15-24.v.2017.
622	Pyralidae	Phycita pedisignella Ragonot, 1887			Native	[136]
623	Pyralidae	Phycita diaphana (Staudinger, 1870)	BOLD:ACA9652		Cryptogenic	[55,136]	2 males: Cyprus, Limassol Akrotiri 10m 34.601°N, 32.976°E, 30.x.2019, J. Junnilainen leg. & det.
624	Pyralidae	Phycita zizyphella Chrétien, 1915			Native	[136]	1 female: Cyprus, Limassol Akrotiri 10m 34.601°N, 32.976°E, 30.x.2019, J. Junnilainen leg. & det.
625	Pyralidae	Ceutholopha isidis (Zeller, 1867)			Native	[136]
626	Pyralidae	Isauria dilucidella (Duponchel, 1836)			Native	[24]
627	Pyralidae	Bradyrrhoa confiniella Zeller, 1848	BOLD:AAY9449		Native	[137]	10 exx: Cyprus, Paphos district, Neo Chorio 80m 35.023°N, 32.390°E, 15-24.v.2017, J. Junnilainen leg. & det.
628	Pyralidae	Ancylodes pallens Ragonot, 1887	BOLD:AAZ9947		Native	[26]
629	Pyralidae	Gymnancyla gilvella (Ragonot, 1887)			Native	[25]
630	Pyralidae	Epischidia fulvostrigella (Eversmann, 1844)			Native	[20]
631	Pyralidae	Epischidia albunculella (Staudinger, 1879)	BOLD:AFO8945	1	Native	[25]
632	Pyralidae	Dioryctria mendacella (Staudinger, 1859)	BOLD:ACF0860		Native	[14]	1 female: Cyprus, Paphos district, Prastio 266m 34.790°N, 32.693°E, 7-18.xi.2021. T. Kämäräinen & O. Reunanen leg, J. Junnilainen det.
633	Pyralidae	Dioryctria pineae (Staudinger, 1859)	BOLD:ACF0860		Native	Junnilainen unpubl.	1 female: Cyprus, Larnaca district, Vavla 472m 34.826°N, 33.285°E, 28.v.2017. 1 male: 1 male: Cyprus, Limassol Akrotini 10m 34.601°N, 32.976°E, 2.xi.2019, J. Junnilainen leh. & det.
634	Pyralidae	Epischnia asteris Staudinger, 1870			Native	Junnilainen unpubl.
635	Pyralidae	Acrobasis obliqua (Zeller, 1847)			Native	[23]	3 males and 3 females: Cyprus, Kato Drys 17-23.iv.2002. 1 male & 1 female: Cyprus, Agios Nikolaos Kefelos bridge 520m 5.iv.2022, J. Junnilainen leg. & det.
636	Pyralidae	Acrobasis consociella (Hübner, [1813])			Native	[25]
637	Pyralidae	Acrobasis obtusella (Hübner, 1796)	BOLD:AAJ1681		Native	Huemer & Junnilainen unpubl.	1 male and 1 female: Cyprus, Larnaca district, Vavla 472m 34.826°N, 33.285°E, 28.v.2017, J. Junnilainen leg. & det.
638	Pyralidae	Acrobasis legatea (Haworth, 1811)			Native	[23]	1 male: Cyprus, Paphos district, Neo Chorio 80m 35.023°N, 32.390°E, 15-25.v.2017, J. Junnilainen leg. & det. Genitalia in glycerol. (Match well externally and by genitalia).
639	Pyralidae	Acrobasis getuliella (Zerny, 1914)	BOLD:ADK8843		Native	[38]	3 males and 2 females: Cyprus, Paphos district, Kidasi 250m 34.796°N, 32.702°E, 3.xi.2019. 3 males: Cyprus, Paphos district, Neo Chorio 80m 35.023°N, 32.390°E, 15-24.v.2017. 2 males: Cyprus, Paphos distric Pano Arodes 450m 34.917°N, 32.393°E, 23.v.2017. 1 ma
640	Pyralidae	Acrobasis xanthogramma (Staudinger, 1870)	BOLD:ACR8981		Native	Huemer unpubl.
641	Pyralidae	Eurhodope cinerea (Staudinger, 1879)	BOLD:AAV2750		Native	[20]
642	Pyralidae	Myelois circumvoluta (Geoffroy in Fourcroy, 1785)			Native	[10]
643	Pyralidae	Myelois pluripunctella Ragonot, 1887			Native	[10,12]
644	Pyralidae	Myelois ossicolor Ragonot, 1893			Native	[20]
645	Pyralidae	Apomyelois ceratoniae (Zeller, 1839)			Native	[12]	3 exx: Cyprus, Paphos district, Neo Chorio 80m 35.023°N, 32.390°E, 15-24.v.2017. 3 exx: Cyprus, Paphos district, 450m 34.917°N, 32.393°E, 23.v.2017. Cyprus, Larnaca district, Vavla 472m 34.826°N, 33.285°E, 28.v.2017, J. Junnilainen leg. & det.
646	Pyralidae	Metallostichodes nigrocyanella (Constant, 1865)	BOLD:ACA9561		Native	[138]
647	Pyralidae	Metallostichodes vinaceella (Ragonot, 1895)			Native	[20]
648	Pyralidae	Assara conicolella (Constant, 1884)	BOLD:AFN9290	1	Native	[24]
649	Pyralidae	Euzophera osseatella (Treitschke, 1832)			Native	[138]	1 female: Cyprus, Paphos district, Pano Arodes 450m 34.917°N, 32.393°E, 23.v.2017. 2 males: Cyprus, Paphos district, Kidasi 34.796°N, 32.702°E, 31.x.2019, J. Junnilainen leg. & det.
650	Pyralidae	Euzophera bigella (Zeller, 1848)			Native	[20,21]
651	Pyralidae	Euzophera cinerosella (Zeller, 1839)			Native	[138]
652	Pyralidae	Euzophera lunulella (Costa, [1836])			Native	Barton unpubl.
653	Pyralidae	Euzophera paghmanicola Roesler, 1973			Native	[20]
654	Pyralidae	Euzophera umbrosella (Staudinger, 1879)	BOLD:AFP2798		Native	[138]
655	Pyralidae	Euzopherodes vapidella (Mann, 1857)	BOLD:ACA9351		Native	[20]
656	Pyralidae	Euzopherodes lutisignella (Mann, 1869)			Native	Barton unpubl.
657	Pyralidae	Nyctegretis ruminella de La Harpe, 1860	BOLD:AER5286	1	Native	[22,26]	1 female: Cyprus, Paphos district, Tsada 447m 34.861°N, 32.481°E, 17.v.2017. 1 male: Cyprus, Larnaka district, Kato Drys 23.iv.2002 genitalia in glycerol. 2 males: Cyprus, Larnaca district, Vavla 472m 34.826°N, 33.285°E, 28.v.2017, J. Junnilainen leg. & det.
658	Pyralidae	Ancylosis convexella (Lederer, 1855)	BOLD:ABV2144		Native	[138]
659	Pyralidae	Ancylosis hellenica (Staudinger, 1870)	BOLD:ABV2013		Native	[12]
660	Pyralidae	Ancylosis biflexella (Lederer, 1855)	BOLD:AEV4921		Native	[138]
661	Pyralidae	Ancylosis monella (Roesler, 1973)			Native	[20]
662	Pyralidae	Ancylosis oblitella (Zeller, 1848)	BOLD:AAG0525		Native	[21]	1 male: Cyprus, Limassol Akrotini 10m 34.601°N, 32.976°E, 2.xi.2019, J. Junnilainen leh. & det.
663	Pyralidae	Ancylosis labeculella (Ragonot, 1887)	BOLD:AEH2462		Native	[25]
664	Pyralidae	Homoeosoma sinuella (Fabricius, 1794)			Native	[138]	1 male: Cyprus, Kato Drys 17-23.iv.2002, J. Junnilainen leg. & det..
665	Pyralidae	Homoeosoma candefactella Ragonot, 1887			Native	[20]
666	Pyralidae	Phycitodes binaevella (Hübner, [1813])	BOLD:ACA9643		Native	[138]
667	Pyralidae	Phycitodes lacteella (Rothschild, 1915)	BOLD:AAM0767		Native	[26]
668	Pyralidae	Phycitodes inquinatella (Ragonot, 1887)	BOLD:ACS2651		Native	[138]	10 exx: Cyprus, Paphos district, Pano Arodes 450m 34.917°N, 32.393°E, 23.v.2017, J. Junnilainen leg. & det. One male genitalia in glycerol.
669	Pyralidae	Phycitodes saxicola (Vaughan, 1870)			Native	[138]	5 exx: Cyprus, Limassol Akrotiri 34.601°N, 32.976°E, 30.x.2019. 5 exx: Cyprus, Paphos district, Kidasi 34.796°N, 32.702°E, 3.xi.2019, J. Junnilainen leg. & det.
670	Pyralidae	Phycitodes albatella (Ragonot, 1887)			Native	[138]
671	Pyralidae	Plodia interpunctella (Hübner, [1813])	BOLD:AAB2462		Cryptogenic	[19,55]
672	Pyralidae	Ephestia kuehniella Zeller, 1879			Cryptogenic	[55,138]
673	Pyralidae	Ephestia abnormalella Ragonot, 1887	BOLD:AFO3293	1	Native	Huemer unpubl.
674	Pyralidae	Ephestia cypriusella Roesler, 1965	BOLD:AEH4179		Native	[139]
675	Pyralidae	Ephestia disparella Hampson, 1901	BOLD:ACA9371		Native	[20]	3 males: Cyprus, Larnaca district, Kato Drys 430m 34.841°N, 33.302°E, 28.iv.2002, J. Junnilainen leg. 1 male: Cyprus, Paphos district, Neo Chorio 80m 35.023°N, 32.390°E, 15-24.v.2017, J. Junnilainen leg. & det. Genitalia in glycerol.
676	Pyralidae	Ephestia elutella (Hübner, 1796)	BOLD:AAC6157		Cryptogenic	[55,138]
677	Pyralidae	Ephestia woodiella Richards & Thomson, 1932	BOLD:AAD1430		Native	[20] [as parasitella unicolorella]
678	Pyralidae	Cadra furcatella (Herrich-Schäffer, [1849])	BOLD:ABV3674		Cryptogenic	[19,26]
679	Pyralidae	Cadra delatinella Roesler, 1965			Cryptogenic	[20]
680	Pyralidae	Cadra figulilella (Gregson, 1871)	BOLD:ABW2689		Cryptogenic	[55,138]	1 male: Cyprus, Kato Drys 17.iv.2002. 1 male Cyprus, Cape Greko 28.iv.2002. Genitalia in glycerol, J.Junnilainen leg. & det.
681	Pyralidae	Cadra cautella (Walker, 1863)			Cryptogenic	[55,138]
682	Pyralidae	Cadra calidella (Guenée, 1845)	BOLD:AAW5130		Cryptogenic	[12,26] [as Cadra abstersella]	1 male: Cyprus, Paphos district, Neo Chorio 80m 35.023°N, 32.390°E, 15-25.v.2017, J. Junnilainen leg. & det. Genitalia in glycerol. 1 male: Cyprus, Paphos district, Nikokleia 100m 34.735°N, 32.592°E, 21.v.2017, J. Junnilainen leg. & det. Genitalia in glycerol. 1 male: Cyprus, Souskiou 15.xi.2021 T. Kämäräinen & O. Reunanen leg, J. Junnilainen det.
683	Pyralidae	Coenochroa ablutella (Zeller, 1839)			Native	[23]	1 female: Cyprus, Paphos district, Neo Chorio 80m 35.023°N, 32.390°E, 15-24.v.2017. 1 male: Cyprus, Paphos district, Neo Chorio 80m 35.023°N, 32.390°E, 15-24.v.2017, J. Junnilainen leg. & det.
684	Pyralidae	Hypsotropa paucipunctella Ragonot, 1895	BOLD:AGO7295	1	Native	Huemer unpubl.
685	Pyralidae	Polyocha venosa (Zeller, 1847)			Native	[20]		Bilder von Ian Barton (Nikokleia) und John East (Souni Zanatzia) im Lepiforum: https://lepiforum.org/wiki/page/Polyocha_venosa
686	Pyralidae	Ematheudes punctellus (Treitschke, 1833)	BOLD:ACP7474		Native	[21,26]
687	Pyralidae	Peoria semirosella (Ragonot, 1887)			Native	[25]
688	Pyralidae	Peoria cremoricosta (Ragonot, 1895)	Seq. (without BIN)		Native	[25,140] [as Peoria costella]
689	Pyralidae	Saluria maculivittella Ragonot, 1887			Native	[12,20]
690	Pyralidae	Zophodiodes leucocostella Ragonot, 1887	BOLD:AEH4178		Native	[26]
691	Crambidae	Scoparia staudingeralis (Mabille, 1869)			Native	[10,12]
692	Crambidae	Scoparia ingratella (Zeller, 1846)			Native	[141]
693	Crambidae	Scoparia berytella Rebel, 1911	BOLD:AAI0793	1	Native	[14] [as Scoparia unicornutella]	10 exx: Cyprus, Cape Gkreko 28.iv.2002, J. Junnilainen leg. & det.
694	Crambidae	Anarpia incertalis (Duponchel, [1833])			Native	[12] [as Scoparia pyrenaealis]
695	Crambidae	Eudonia delunella (Stainton, 1849)			Native	[141]
696	Crambidae	Eudonia speideli Leraut, 1982			Native	Junnilainen unpubl.
697	Crambidae	Chilo partellus (Swinhoe, 1885)	BOLD:AAN5677		Confirmed Alien	[55,142]
698	Crambidae	Glaucocharis euchromiella (Ragonot, 1895)	BOLD:AHB4350	1	Native	Huemer unpubl.
699	Crambidae	Euchromius ocellea (Haworth, 1811)	BOLD:AAA5671		Native	[143]
700	Crambidae	Euchromius vinculellus (Zeller, 1847)			Native	Barton unpubl.
701	Crambidae	Euchromius superbellus (Zeller, 1849)	BOLD:AAY9383		Native	[143]
702	Crambidae	Euchromius rayatella (Amsel, 1949)			Native	[21]
703	Crambidae	Euchromius ramburiellus (Duponchel, 1836)	BOLD:AAX8047		Native	[143]
704	Crambidae	Euchromius cambridgei (Zeller, 1867)	BOLD:ABY3890		Native	[24]
705	Crambidae	Crambus perlella (Scopoli, 1763)			Native	[20,143]
706	Crambidae	Angustalius malacellus (Duponchel, 1836)			Native	[20,143]
707	Crambidae	Agriphila inquinatella ([Denis & Schiffermüller], 1775)			Native	[20,143]
708	Crambidae	Agriphila brioniellus (Zerny, 1914)	BOLD:ACA9345		Native	[20,143]
709	Crambidae	Agriphila trabeatellus (Herrich-Schäffer, [1848])	BOLD:ACA9410		Native	[24]
710	Crambidae	Agriphila cyrenaicellus (Ragonot, 1887)	BOLD:AGP4300		Native	[20,143]	2 exx: Cyprus, Limassol Akritini Salt lake 2.xi.2019, J.Junnilainen leg & det.
711	Crambidae	Agriphila beieri Błeszyński, 1953			Native	[21]
712	Crambidae	Catoptria dimorphellus (Staudinger, 1881)	BOLD:AAF2101		Native	[20]	1 male: Cyprus,Paphos district, Kidasi 250m 34.796°N, 32.702°E, 31.x.2019, J. Junnilainen leg. & det.
713	Crambidae	Mesocrambus candiellus (Herrich-Schäffer, [1848])			Native	[143]
714	Crambidae	Metacrambus carectellus (Zeller, 1847)	BOLD:AFL4899		Native	[143]	3 males: Cyprus, Paphos district, Neo Chorio 80m 35.023°N, 32.390°E, 15-24.v.2017, J. Junnilainen leg. & det.
715	Crambidae	Chrysocrambus linetella (Fabricius, 1781)			Native	[21]
716	Crambidae	Chrysocramboides craterella (Scopoli, 1763)			Native	[143]	10 exx: Cyprus, Paphos district, Neo Chorio 80m 35.023°N, 32.390°E, 15-24.v.2017, J. Junnilainen leg. & det.
717	Crambidae	Pediasia desertellus (Lederer, 1855)	BOLD:AEL0446		Native	[20]	6 males and 4 females: Cyprus, Limassol Akrotiri 10m 34.625°N, 32.948°E, 31.x.2019, J. Junnilainen leg. & det.
718	Crambidae	Ancylolomia palpella ([Denis & Schiffermüller], 1775)			Native	[21]
719	Crambidae	Ancylolomia tentaculella (Hübner, 1796)	BOLD:ADZ8894		Native	[20]	5 males and 1 female: Cyprus, Paphos district, Kidasi 250m 34.796°N, 32.702°E, 31.x.2019. 1 male and 1 female: Cyprus, Limassol Akrotiri 10m 34.625°N, 32.948°E, 31.x.2019, J. Junnilainen leg. & det.
720	Crambidae	Ancylolomia disparalis Hübner, [1825]			Native	[20]
721	Crambidae	Ancylolomia pectinatellus (Zeller, 1847)			Native	[20]
722	Crambidae	Prionapteryx obeliscota (Meyrick, 1936)	BOLD:AHB8555	1	Native	[20]
723	Crambidae	Donacaula niloticus (Zeller, 1867)			Native	[20]
724	Crambidae	Parapoynx affinialis (Guenée, 1854)	BOLD:AAI2496		Native	[26]
725	Crambidae	Aporodes floralis (Hübner, [1809])	BOLD:AAN7323		Native	[135]
726	Crambidae	Cynaeda dentalis ([Denis & Schiffermüller], 1775)			Native	[135]	6 males and 4 females: Cyprus, Limassol Akrotiri 10m 34.625°N, 32.948°E, 31.x.2019, J. Junnilainen leg. & det. External habitus not typical, ground colour pale not yellowish.
727	Crambidae	Cynaeda pustulalis (Hübner, [1823])			Native	[19]
728	Crambidae	Tegostoma comparalis (Hübner, 1796)			Native	[19]
729	Crambidae	Tegostoma baphialis (Staudinger, 1870)			Native	[135]
730	Crambidae	Cataonia erubescens (Christoph, 1877)	BOLD:AFO8760		Native	[20,26]
731	Crambidae	Evergestis frumentalis (Linnaeus, 1761)			Native	Barton unpubl.
732	Crambidae	Evergestis isatidalis (Duponchel, [1834])			Native	[21]	8 exx: Cyprus, Paphos district, Kidasi 250m 34.796°N, 32.702°E, 31.x.2019. 2 exx: Cyprus, Limassol Akrotiri 10m 34.625°N, 32.948°E, 31.x.2019, J. Junnilainen leg. & det.
733	Crambidae	Cornifrons ulceratalis Lederer, 1858	BOLD:ABV2050		Native	[24]	1 ex: N Cypurus, Kyrenia/Girne, ca. 1.5 km W Akdeniz, 19 m, 32°56´42´´E, 35°18´4´´N, 10.xi.2025, P. Huemer leg. & det., TLMF coll.
734	Crambidae	Hyperlais dulcinalis (Treitschke, 1835)			Native	[104]
735	Crambidae	Cybalomia pentadalis (Lederer, 1855)	BOLD:AGX6460	1	Native	[6,21]	5 exx: Cyprus, Paphos district, Neo Chorio 80m 35.023°N, 32.390°E, 15-24.v.2017. 5 exx: Cyprus, Larnaca district, Vavla 472m 34.826°N, 33.285°E, 28.v.2017, J. Junnilainen leg. & det.
736	Crambidae	Thyridiphora furia (Swinhoe, 1885)	BOLD:ADR9447		Native	[20,22]	1 male: Cyprus, Paphos district, Neo Chorio 80m 35.023°N, 32.390°E, 15-24.v.2017, J. Junnilainen leg.
737	Crambidae	Hellula undalis (Fabricius, 1781)	BOLD:AAC8519		Native	[12,20]	1 female: Cyprus, Paphos distric Pano Arodes 450m 34.917°N, 32.393°E, 23.v.2017, J. Junnilainen leg. & det.
738	Crambidae	Prochoristis crudalis (Lederer, 1863)	BOLD:AGP2396	1	Native	[10,12]	10 exx: Cyprus, Paphos district, Neo Chorio 80m 35.023°N, 32.390°E, 15-24.v.2017, J. Junnilainen leg. & det.
739	Crambidae	Loxostege sticticalis (Linnaeus, 1761)			Native	[144]
740	Crambidae	Ecpyrrhorrhoe diffusalis (Guenée, 1854)			Native	[10,12]
741	Crambidae	Achyra nudalis (Hübner, 1796)	BOLD:AAE2250		Native	[12]
742	Crambidae	Palepicorsia ustrinalis (Christoph, 1877)	BOLD:AAI5124		Native	[144]
743	Crambidae	Pyrausta virginalis Duponchel, [1832]	BOLD:AAI0559		Native	[10,12]
744	Crambidae	Pyrausta sanguinalis (Linnaeus, 1767)			Native	[10,12]
745	Crambidae	Pyrausta despicata (Scopoli, 1763)			Native	[144]	1 male: Cyprus, Larnaca district, Vavla 472m 34.826°N, 33.285°E, 28.v.2017, J. Junnilainen leg. & det.
746	Crambidae	Pyrausta aurata (Scopoli, 1763)			Native	[144]
747	Crambidae	Pyrasuta purpuralis (Linnaeus, 1758)			Native	Junnilainen unpubl.
748	Crambidae	Pyrausta pauperalis (Staudinger, 1879)			Native	[12]
749	Crambidae	Uresiphita gilvata (Fabricius, 1794)	BOLD:ACF5204		Native	[144]
750	Crambidae	Ostrinia nubilalis (Hübner, 1796)			Native	[144]
751	Crambidae	Anania verbascalis ([Denis & Schiffermüller], 1775)			Native	[24]
752	Crambidae	Anania crocealis (Hübner, 1796)			Native	[144]
753	Crambidae	Anania testacealis (Zeller, 1847)			Native	[144]	4 exx: Cyprus, Paphos district, Kidasi 250m 34.796°N, 32.702°E, 31.x.2019. 3 exx: Cyprus, Limassol Akrotiri 10m 34.601°N, 32.976°E, 2.xi.2019, J. Junnilainen leg. & det.
754	Crambidae	Euclasta splendidalis (Herrich-Schäffer, [1848])	BOLD:AEA7274		Native	[144]
755	Crambidae	Hydriris ornatalis (Duponchel, [1832])	BOLD:AAN4439		Migratory	[12]	2 males: Cyprus, Paphos district, Kidasi 250m 34.796°N, 32.702°E, 3.xi.2019, J. Junnilainen leg. & det.
756	Crambidae	Udea ferrugalis (Hübner, 1796)	BOLD:AAC3729		Native	[144]	5 exx: Cyprus, Souskiou 15.xi.2021 T. Kämäräinen & O. Reunanen leg, J. Junnilainen det.
757	Crambidae	Udea fulvalis (Hübner, [1809])			Native	[144]
758	Crambidae	Udea languidalis (Eversmann, 1842)	BOLD:AAO4485		Native	[144]	1 female: Cyprus, Paphos district, Neo Chorio 80m 35.023°N, 32.390°E, 15-24.v.2017. 1 male: Cyprus, Kato Drys 28.v.2017, J. Junnilainen leg. & det.
759	Crambidae	Patania balteata (Fabricius, 1798)			Native	Junnilainen unpubl.
760	Crambidae	Antigastra catalaunalis (Duponchel, [1833])	BOLD:AAE6976		Native	[20]	5 males: Cyprus, Limassol Akrotini 10m 34.601°N, 32.976°E, 2.xi.2019, J. Junnilainen leh. & det.
761	Crambidae	Hodebertia testalis (Fabricius, 1794)			Native	[12] [as Pyrausta incoloralis]
762	Crambidae	Palpita vitrealis (Rossi, 1794)	BOLD:AAC1043		Migratory	[144]
763	Crambidae	Synclera traducalis (Zeller, 1852)			Native	[144]
764	Crambidae	Herpetogramma licarsisalis (Walker, 1859)	BOLD:AAA3965		Cryptogenic	[55,144]	5 males and 2 female: Cyprus, Limassol Akrotiri 10m 34.625°N, 32.948°E, 2.xi.2019, J. Junnilainen leg. & det.
765	Crambidae	Spoladea recurvalis (Fabricius, 1775)	BOLD:AAA3666		Migratory	[144]
766	Crambidae	Duponchelia fovealis Zeller, 1847	BOLD:AAD9727		Migratory	[144]	4 males: Cyprus, Paphos district, Kidasi 250m 34.796°N, 32.702°E, 3.xi.2019, J. Junnilainen leg. & det.
767	Crambidae	Dolicharthria punctalis ([Denis & Schiffermüller], 1775)	BOLD:AAE0194		Native	[144]	1 male and 2 females: Cyprus, Paphos district, Kidasi 250m 34.796°N, 32.702°E, 3.xi.2019, J. Junnilainen leg. & det.
768	Crambidae	Dolicharthria metasialis (Rebel, 1916)	BOLD:AAO4529		Native	Huemer unpubl.
769	Crambidae	Dolicharthria stigmosalis (Herrich-Schäffer, [1848])			Native	Huemer unpubl.
770	Crambidae	Dolicharthria bruguieralis (Duponchel, [1833])	BOLD:AED1102		Native	[144]	10 exx: Cyprus, Paphos district, Kidasi 250m a.s.l 34.796°N, 32.702°E, 31.x.2019. J Junnilainen leg. & det.
771	Crambidae	Metasia suppandalis (Hübner, [1823])			Native	[144]
772	Crambidae	Metasia gigantalis Staudinger, 1870			Native	[144]
773	Crambidae	Metasia albicostalis Hampson, 1900			Native	[144]	2 females: Cyprus, Larnaca district, Vavla 472m 34.826°N, 33.285°E, 28.v.2017, J. Junnilainen leg. & det.
774	Crambidae	Metasia rosealis Ragonot, 1895	BOLD:AFP8090		Native	[144]	3 female: Cyprus, Paphos district, Neo Chorio 80m 35.023°N, 32.390°E, 15-24.v.2017, J. Junnilainen leg. Externally all three specimens looks slightly different.
775	Crambidae	Metasia ophialis (Treitschke, 1829)			Native	[20,21]
776	Crambidae	Metasia octogenalis Lederer, 1863			Native	[144]
777	Crambidae	Metasia parvalis Caradja, 1916			Native	[144]
778	Crambidae	Nomophila noctuella ([Denis & Schiffermüller], 1775)	BOLD:AAA7880		Native	[21]	1 male: Cyprus, Limassol Akrotiri 10m 34.625°N, 32.948°E, 31.x.2019. , J. Junnilainen leg & det.
779	Crambidae	Diplopseustis perieresalis (Walker, 1859)			Native	[24]
780	Drepanidae	Watsonalla binaria (Hufnagel, 1767)			Native	[119]
781	Drepanidae	Watsonalla uncinula (Borkhausen, 1790)			Native	[39]
782	Drepanidae	Cilix asiatica Bang-Haas, 1907			Native	[119]	1 male: Cyprus, Larnaka district, Vavla 370m 34.842°N, 33.280°E, 24-28.v.2017, J. Junnilainen leg. & det.
783	Geometridae	Orthostixis cinerea Rebel, 1916	BOLD:AAW9669	1	Native, endemic	[11]	1 male: Cyprus, Larnaca district, Kato Drys 17.iv.2002, J. Junnilainen det. & leg.
784	Geometridae	Myinodes shohami Hausmann, 1994			Native	[36]
785	Geometridae	Aplasta ononaria (Fuessly, 1783)			Native	[36]
786	Geometridae	Pseudoterpna coronillaria (Hübner, [1817])	BOLD:ACE9846		Native	[36]	3 males: Cyprus, Larnaca district, Kato Drys 17-28.iv.2002, J. Junnilainen det. & leg.
787	Geometridae	Pseudoterpna rectistrigaria Wiltshire, 1948	BOLD:AAH7958; BOLD:AGZ2537		Native, endemic	[13]	5 males: Cyprus, Larnaca district, Kato Drys 17-28.iv.2002, J. Junnilainen det. & leg. 1 male: Cyprus, Paphos district, Struompi 17.v.2017, J. Junnilainen leg. & det.
788	Geometridae	Proteuchloris neriaria (Herrich-Schäffer, [1852])	BOLD:AAD4805		Native	[36]	2 males: Cyprus, Larnaca district, Kato Drys 17-23.iv.2002, J. Junnilainen det. & leg.
789	Geometridae	Xenochlorodes olympiaria (Herrich-Schäffer, [1852])	BOLD:AAE4516		Native	[36]	2 males: Cyprus, Paphos district, Neo Chorio 80m 35.023°N, 32.390°E, 15-25.v.2017. Junnilainen det. & leg.
790	Geometridae	Eucrostes indigenata (De Villers, 1789)			Native	[36]
791	Geometridae	Culpinia prouti (Thierry-Mieg, 1913)			Native	[33]	3 male & 1 female: Cyprus, Paphos district, Neo Chorio 80m 35.023°N, 32.390°E, 15-24.v.2017 J. Junnilainen leg. & det.
792	Geometridae	Phaiogramma etruscaria (Zeller, 1849)	BOLD:ACW6537		Native	[33]	1 male: Cyprus, Larnaca district, Kato Drys 17-28.iv.2002, J. Junnilainen det. & leg. 1 male: Cyprus, Paphos district, Neo Chorio 80m 35.023°N, 32.390°E, 15-25.v.2017. Junnilainen det. & leg. 3 males: Cyprus, Paphos district, Peyia 480m 34.903°N, 32.402°E, 16.v.2017 J. Junnilainen leg. & det. Genitalia in glycerol.
793	Geometridae	Phaiogramma faustinata (Millière, 1868)	BOLD:AAB4914		Native	[36]
794	Geometridae	Microloxia herbaria (Hübner, [1813])			Native	[33]
795	Geometridae	Acanthovalva inconspicuaria (Hübner, [1819])	BOLD:AAB5956		Native	Huemer unpubl.
796	Geometridae	Isturgia berytaria (Staudinger, 1892)			Native	[36]
797	Geometridae	Chiasmia aestimaria (Hübner, [1809])	BOLD:AAB3595		Native	[33,145]	8 exx: Cyprus, Paphos district, Kidasi 250m 34.796°N, 32.702°E, 31.x.2019, J. Junnilainen leg.	Chiasmia sareptanaria
798	Geometridae	Chiasmia syriacaria (Staudinger, 1871)	BOLD:AAE1979		Native	[36]
799	Geometridae	Rhoptria asperaria (Hübner, [1817])	BOLD:AAB7498		Native	[36]	2 females: Cyprus, Paphos district, Peyia 480m 34.903°N, 32.402°E, 16.v.2017 J. Junnilainen leg. & det.
800	Geometridae	Ennomos fuscantaria (Haworth, 1809)			Native	[36]	1 male and 1 female: Cyprus, Paphos district, Kidasi 250m 34.796°N, 32.702°E, 31.x.2019, J. Junnilainen leg. & det.
801	Geometridae	Ennomos lissochila (Prout, 1929)	BOLD:ACF2409	1	Native, endemic	[146]	2 males and 1 female: Cyprus, Paphos district, Neo Chorio 80m 35.023°N, 32.390°E, 15-25.v.2017. 1 male and 2 females: Cyprus, Paphos district, Kidasi 250m 34.796°N, 32.702°E, 3.xi.2019, J. Junnilainen leg. & det.
802	Geometridae	Crocallis cypriaca Fischer, 2003	BOLD:ABU6708	1	Native, endemic	[147]	10 exx: Cyprus, Paphos district, Kidasi 250m 34.796°N, 32.702°E, 31.x.2019, J. Junnilainen leg.
803	Geometridae	Colotois pennaria (Linnaeus, 1761)	BOLD:AAR9943	1	Native	[36]	10 exx: Cyprus, Limassol district, Chandria Matri Peak Rt. Adelfoi 1475m 34.952°N, 32.996°E, 5.xi.2019, J. Junnilainen leg. & det.
804	Geometridae	Dasycorsa modesta (Staudinger, 1879)			Native	[36]
805	Geometridae	Apochima flabellaria (Heeger, 1838)			Native	[36]
806	Geometridae	Eumera mulier Prout, 1929	BOLD:AAE4691	1	Native, endemic	[146]
807	Geometridae	Charissa subtaurica (Wehrli, 1934)	BOLD:AAC4341		Native	[36]	2 males: Cyprus, Agios Nikolaos Kefelos bridge 520m 5.iv.2022, J. Junnilainen leg. & det. 5 males: Cyprus, Paphos district, Kidasi 250m 34.796°N, 32.702°E, 31.x.2019, J. Junnilainen leg. & det. 3 males: Cyprus, Paphos district, Pano Arodes 450m 34.917°N, 32.393°E, 23.v.2017, J. Junnilainen leg. & det.
808	Geometridae	Aspitates ochrearia (Rossi, 1794)	BOLD:AAB7075		Native	[36]
809	Geometridae	Dyscia innocentaria (Christoph, 1885)			Native	[36]
810	Geometridae	Dyscia simplicaria Rebel, 1939	BOLD:AAF6920	1	Native	[36]	10 exx: Cyprus, Larnaka district, Kato Drys 430m 34.841°N, 33.302°E, 8.iv.2022, J. Junnilainen leg. & det.
811	Geometridae	Menophra abruptaria (Thunberg, 1792)			Native	[148]
812	Geometridae	Dicrognophos sartata (Treitschke, 1827)	BOLD:AAB3861		Native	[27]	2 males and 1 female: Cyprus, Paphos district, Kidasi 250m 34.796°N, 32.702°E, 31.x.2019, J. Junnilainen leg. & det. 2 males: Cyprus, Paphos district, Struompi 17.v.2017, J. Junnilainen leg. & det. 1 male: Cyprus, Limassol district, Vavla 370m , 34.842°N, 33.280°E, , 24-28.v.2017, J. Junnilainen leg. & det.
813	Geometridae	Phigalia pilosaria ([Denis & Schiffermüller], 1775)			Native	[39]
814	Geometridae	Hypomecis punctinalis (Scopoli, 1763)	BOLD:AAB1059		Native	[36]	10 exx: Cyprus, Limassol district, Gerovasa vallet 350m 34.813°N, 32.741°E, ex. Larva 3.iv.2022, J. Junnilainen leg. & det.
815	Geometridae	Agriopis bajaria ([Denis & Schiffermüller], 1775)	short seq. (without BIN)		Native	[36]	1 male: Cyprus, Paphos district, Kidasi 250m 34.796°N, 32.702°E, 31.x-3.xi.2019, J. Junnilainen leg. & det.
816	Geometridae	Nychiodes aphrodite Hausmann & Wimmer, 1994	BOLD:AGO6467		Native, endemic	[27]	10 exx: Cyprus, Larnaka district, Vavla 472m 34.826°N, 33.285°E, 28.v.2017, J. Junnilainen leg. & det.
817	Geometridae	Selidosema tamsi Rebel, 1939	BOLD:AFO1355	1	Native, endemic	[12]	10 exx: Cyprus, Limassol Salt lake Akrotiri 10m 34.602°N, 32.976°E, 2.xi.2019 J. Junnilainen leg. & det.
818	Geometridae	Peribatodes rhomboidaria ([Denis & Schiffermüller], 1775)	BOLD:ACE7297		Native	[36]
819	Geometridae	Peribatodes umbraria (Hübner, [1809])			Native	[36]	1 male: Cyprus, Paphos district, Kidasi 250m 34.796°N, 32.702°E, 31.x-3.xi.2019, J. Junnilainen leg. & det.
820	Geometridae	Peribatodes correptaria (Zeller, 1847)	BOLD:AAC2923		Native	[36]
821	Geometridae	Eumannia arenbergeri Hausmann, 1995	BOLD:AAY3478	1	Native, endemic	[28]	10 exx: Cyprus, Larnaka district, Vavla 472m 34.826°N, 33.285°E, 28.v.2017, J. Junnilainen leg. & det.
822	Geometridae	Idaea consanguinaria (Lederer, 1853)	BOLD:AAC3148		Native	[36]	3 males and 1 female: Cyprus, Larnaka district, Vavla 472m 34.826°N, 33.285°E, 28.v.2017., J. Junnilainen leg. & det. 1 male and 1 female: Cyprus, Paphos district, Nikokleia 100m 34.735°N, 32.592°E, 21.v.2017, J. Junnilainen leg. & det. 1 male: Cyprus, Paphos district, Peyia 480m 34.903°N, 32.402°E, 16.v.2017 J. Junnilainen leg. & det. 1 male: Cyprus, Paphos district, Pano Arodes 450m 34.917°N, 3…
823	Geometridae	Idaea ochrata (Scopoli, 1763)	BOLD:AAC1604		Native	[36]	1 male: Cyprus, Paphos district, Peyia 480m 34.903°N, 32.402°E, 16.v.2017 J. Junnilainen leg. & det.
824	Geometridae	Idaea completa (Staudinger, 1892)	BOLD:AAW9710		Native	[36]	10 exx: Cyprus, Paphos district, Neo Chorio 80m 35.023°N, 32.390°E, 15-24.v.2017, J. Junnilainen leg. & det.
825	Geometridae	Idaea intermedia (Staudinger, 1879)	BOLD:AAE2806		Native	[36]	3 males: Cyprus, Paphos district, Neo Chorio 80m 35.023°N, 32.390°E, 15-24.v.2017, J. Junnilainen leg. & det.
826	Geometridae	Idaea filicata (Hübner, [1799])	BOLD:AAB5540		Native	[36]	4 exx: Cyprus, Larnaka district, Kato Drys 430m 34.841°N, 33.302°E, 8.iv.2022, J. Junnilainen leg. & det.
827	Geometridae	Idaea troglodytaria (Heydenreich, 1851)			Native	[36]	10 exx: Cyprus, Paphos district, Neo Chorio 80m 35.023°N, 32.390°E, 15-24.v.2017, J. Junnilainen leg. & det.
828	Geometridae	Idaea mimosaria (Guenée, [1858])	Seq. (without BIN)		Native	[36]	2 exx: Cyprus, Larnaka district, Vavla 472m 34.826°N, 33.285°E, 28.v.2017, J. Junnilainen leg. & det. 3 exx: Cyprus, Paphos district, Pano Arodes 450m 34.917°N, 32.393°E, 23.v.2017, J. Junnilainen leg. & det.
829	Geometridae	Idaea textaria (Lederer, 1861)			Native	[33]
830	Geometridae	Idaea elongaria (Rambur, 1833)	BOLD:AAY5007		Native	[36]	10 exx: Cyprus, Paphos district, Neo Chorio 80m 35.023°N, 32.390°E, 15-24.v.2017.
831	Geometridae	Idaea peluraria (Reisser, 1939)			Native	[36]
832	Geometridae	Idaea palaestinensis (Sterneck, 1933)	BOLD:AAC3201		Native	[36]
833	Geometridae	Idaea obsoletaria (Rambur, 1833)			Native	[36]	1 female: Cyprus, Paphos district, Neo Chorio 80m 35.023°N, 32.390°E, 15-25.v.2017. Junnilainen det. & leg.
834	Geometridae	Idaea inquinata (Scopoli, 1763)			Native	[36]	1 male: Cyprus, Paphos district, Neo Chorio 80m 35.023°N, 32.390°E, 15-25.v.2017. Junnilainen det. & leg.
835	Geometridae	Idaea politaria (Hübner, [1799])	BOLD:AAC4307		Native	[33]
836	Geometridae	Idaea consolidata (Lederer, 1853)			Native	[36]	3 males: Cyprus, Larnaka district, Vavla 472m 34.826°N, 33.285°E, 28.v.2017., J. Junnilainen leg. & det.
837	Geometridae	Idaea seriata (Schrank, 1802)			Native	[36]	1 male: Cyprus, Larnaka district, Vavla 472m 34.826°N, 33.285°E, 28.v.2017., J. Junnilainen leg. & det.
838	Geometridae	Idaea albitorquata (Püngeler, 1909)	BOLD:AAW9689		Native	[36]	3 males: Cyprus, Larnaca district, Kato Drys 17-28.iv.2002, J. Junnilainen det. & leg. 1 female: Cyprus, Larnaka district, Vavla 472m 34.826°N, 33.285°E, 28.v.2017., J. Junnilainen leg. & det.
839	Geometridae	Idaea camparia (Herrich-Schäffer, [1852])	BOLD:AAB7027		Native	[36]
840	Geometridae	Idaea subsericeata (Haworth, 1809)			Native	[36]	1 male: Cyprus, Paphos district, Kidasi 250m 34.796°N, 32.702°E, 31.X-3.xi.2019, J. Junnilainen leg. & det.
841	Geometridae	Idaea dimidiata (Hufnagel, 1767)			Native	[36]	10 exx: Cyprus, Paphos district, Kidasi 250m 34.796°N, 32.702°E, 31.x.2019, J. Junnilainen leg. & det.
842	Geometridae	Idaea trigeminata (Haworth, 1809)	BOLD:AAB6967		Native	[36]	1 male: Cyprus, Paphos district, Struompi 17.v.2017, J. Junnilainen leg. & det. 1 male and 1 female: Cyprus, Limassol district, Gerovasa vallet 350m 34.813°N, 32.741°E, 3.iv.2022, J. Junnilainen leg. & det.
843	Geometridae	Idaea inclinata (Lederer, 1855)	BOLD:AAF3107		Native	[36]	1 female: Cyprus, Paphos district, Neo Chorio 80m 35.023°N, 32.390°E, 15-25.v.2017. Junnilainen det. & leg.
844	Geometridae	Idaea tineata (Thierry-Mieg, 1911)	BOLD:AAE5589		Native	[36]	10 exx: Cyprus, Paphos district, Neo Chorio 80m 35.023°N, 32.390°E, 15-24.v.2017, J. Junnilainen leg. & det. 10 exx: Cyprus, Larnaka district, Vavla 472m 34.826°N, 33.285°E, 28.v.2017., J. Junnilainen leg. & det.
845	Geometridae	Idaea ostrinaria (Hübner, [1813])	BOLD:AAE2645		Native	[36]	1 male: Cyprus, Larnaca district, Kato Drys 17-28.iv.2002, J. Junnilainen det. & leg.
846	Geometridae	Idaea distinctaria (Boisduval, 1840)	BOLD:AAB4028		Native	[36]	1 male: Cyprus, Agios Nikolaos Kefelos bridge 520m 5.iv.2022, J. Junnilainen leg. & det. 1 male: Cyprus, Limassol district, Gerovasa valley 350m 34.813°N, 32.741°E, 3.iv.2022. Junnilainen det. & leg.
847	Geometridae	Idaea degeneraria (Hübner, [1799])	BOLD:AAB2099		Native	[36]	2 males: Cyprus, Paphos district, Peyia 480m 34.903°N, 32.402°E, 16.v.2017, J. Junnilainen leg. & det.
848	Geometridae	Scopula ornata (Scopoli, 1763)			Native	[36]
849	Geometridae	Scopula submutata (Treitschke, 1828)	BOLD:AAC4899		Native	[36]	3 males and 2 females: Cyprus, Larnaka district, Vavla 472m 34.826°N, 33.285°E, 28.v.2017, J. Junnilainen leg. & det.
850	Geometridae	Scopula vigilata Prout, 1913	BOLD:AAC2102		Native	[149]	2 females: Cyprus, Larnaka district, Vavla 472m 34.826°N, 33.285°E, 28.v.2017., J. Junnilainen leg. & det. 2 males: Cyprus, Paphos district, Nikokleia 100m 34.735°N, 32.592°E, 21.v.2017, J. Junnilainen leg. & det. 1 male: Cyprus, Paphos district, Neo Chorio 80m 35.023°N, 32.390°E, 15-25.v.2017. Junnilainen det. & leg.
851	Geometridae	Scopula turbulentaria (Staudinger, 1870)			Native	[36]	1 male: Cyprus, Limassol Salt lake Akrotiri 10m 34.602°N, 32.976°E, 2.xi.2019 J. Junnilainen leg. & det. 1 male: Cyprus, Paphos district, Kidasi 250m 34.796°N, 32.702°E, 31.x.2019, J. Junnilainen leg. & det.
852	Geometridae	Scopula decolor (Staudinger, 1897)			Native	[36]
853	Geometridae	Scopula imitaria (Hübner, [1799])	BOLD:ABZ6950		Native	[36]	10 exx: Cyprus, Paphos district, Kidasi 250m 34.796°N, 32.702°E, 31.x.2019, J. Junnilainen leg. & det.
854	Geometridae	Scopula marginepunctata (Goeze, 1781)			Native	[36]	2 males and 7 females: Cyprus, Paphos district, Pano Arodes 450m 34.917°N, 32.393°E, 23.v.2017. Junnilainen leg. & det.
855	Geometridae	Scopula luridata (Zeller, 1847)			Native	[150]
856	Geometridae	Scopula flaccidaria (Zeller, 1852)			Native	[36]
857	Geometridae	Scopula minorata (Boisduval, 1833)	BOLD:AAA9357		Native	[36]	3 males: Cyprus, Paphos district, Pano Arodes 450m 34.917°N, 32.393°E, 23.v.2017. Junnilainen leg. & det. 3 males: Cyprus, Paphos district, Neo Chorio 80m 35.023°N, 32.390°E, 15-24.v.2017, J. Junnilainen leg. & det.
858	Geometridae	Scopula uberaria (Zerny, 1933)			Native	[36]
859	Geometridae	Scopula sacraria (Bang-Haas, 1910)			Native	[36]	3 males and 1 female: Cyprus, Larnaca district, Kato Drys 17-28.iv.2002, J. Junnilainen det. & leg.
860	Geometridae	Problepsis ocellata (Frivaldszky, 1845)	BOLD:ACF3550		Native	[36]	1 male: Cyprus, Larnaca district, Kato Drys 17-28.iv.2002, J. Junnilainen det. & leg.
861	Geometridae	Rhodostrophia tabidaria (Zeller, 1847)	BOLD:AAC3967		Native	[36]	6 exx: Cyprus, Larnaca district, Kato Drys 17-28.iv.2002, J. Junnilainen det. & leg.
862	Geometridae	Cyclophora puppillaria (Hübner, [1799])	BOLD:AAB2523		Migratory	[36]
863	Geometridae	Rhodometra sacraria (Linnaeus, 1767)	BOLD:AAA8983		Migratory	[36]
864	Geometridae	Casilda consecraria (Staudinger, 1871)			Native	[150]	1 male: Cyprus, Limassol Akrotiri 31.x.2019, J. Junnilainen leg. & det.
865	Geometridae	Aplocera plagiata (Linnaeus, 1758)			Native	[36]
866	Geometridae	Aplocera efformata (Guenée, [1858])			Native	[151]	1 female: Cyprus, Paphos district, Pano Arodes 450m 34.917°N, 32.393°E, 23.v.2017, J. Junnilainen leg. & det.
867	Geometridae	Chesias rhegmatica Prout, 1937	BOLD:AGW6014	1	Native, endemic	[36,152]	10 exx: Cyprus, Agios Nikolaos Kefelos bridge 520m 5.iv.2022, J. Junnilainen leg. & det.
868	Geometridae	Lithostege palaestinensis Amsel, 1935	BOLD:AAC2670		Native	[36]
869	Geometridae	Oulobophora externaria (Herrich-Schäffer, 1848)	BOLD:AAB4466		Native	[36]	10 exx: Cyprus, Larnaka district, Kato Drys 430m 34.841°N, 33.302°E, 8.iv.2022, J. Junnilainen leg. & det.
870	Geometridae	Orthonama obstipata (Fabricius, 1794)	BOLD:AAA3431		Native	[36]	1 male and 1 female: Cyprus, Agios Nikolaos Kefelos brigge 520m 5.iv.2022, J. Junnilainen leg. & det. 2 males: Cyprus, Limassol Akrotiri 31.x.2019, J. Junnilainen leg. & det.
871	Geometridae	Xanthorhoe fluctuata (Linnaeus, 1758)	BOLD:AAA6836		Native	[36]	1 male and 3 females: Cyprus, Paphos district, Kidasi 250m 34.796°N, 32.702°E, 31.x.2019, J. Junnilainen leg. & det.
872	Geometridae	Xanthorhoe oxybiata (Millière, 1872)	BOLD:AAE9746		Native	[36]
873	Geometridae	Xanthorhoe pederi Hausmann & Friedrich, 2011	BOLD:AAD8319	1	Native, endemic	[153]
874	Geometridae	Protorhoe unicata (Guenée, [1858])	BOLD:AAN3353		Native	[36]	2 males: Cyprus, Agios Nikolaos Kefelos bridge 520m 5.iv.2022, J. Junnilainen leg. & det.
875	Geometridae	Protorhoe corollaria (Herrich-Schäffer, [1848])			Native	[33]
876	Geometridae	Catarhoe hortulanaria (Staudinger, 1879)	BOLD:ABX6033		Native	[36]	10 exx: Cyprus, Paphos district, Kidasi 250m 34.796°N, 32.702°E, 31.x.2019, J. Junnilainen leg. & det.
877	Geometridae	Catarhoe permixtaria (Herrich-Schäffer, 1856)			Native	[36]	) 5 males: Cyprus, Cape Greko 27.iv.2002, J. Junnilainen leg. & det. 5 males: Cyprus, Paphos district, Struompi 17.v.2017, J. Junnilainen leg. & det.
878	Geometridae	Camptogramma bilineata (Linnaeus, 1758)			Native	[36]
879	Geometridae	Mattia callidaria (De Joannis, 1891)			Native	[36]	10 exx: Cyprus, Paphos district, Kidasi 250m 34.796°N, 32.702°E, 31.x.2019, J. Junnilainen leg. & det.
880	Geometridae	Larentia clavaria (Haworth, 1809)			Native	[36]	10 exx: Cyprus, Limassol Salt lake Akrotiri 10m 34.602°N, 32.976°E, 2.xi.2019 J. Junnilainen leg. & det.
881	Geometridae	Thera variata ([Denis & Schiffermüller], 1775)	BOLD:AAA7522		Native	[36]	6 exx: Cyprus, Limassol district, Chandria Matri Peak Rt. Adelfoi 1475m 34.952°N, 32.996°E, 5.xi.2019, J. Junnilainen leg.
882	Geometridae	Coenotephria ablutaria (Boisduval, 1840)	BOLD:AAB4046		Native	[36]	10 exx: Cyprus, Limassol Salt lake Akrotiri 10m 34.602°N, 32.976°E, 2.xi.2019 J. Junnilainen leg. & det. 20 males and 20 females: Cyprus, Agios Nikolaos Kefelos bridge 520m 5.iv.2022, J. Junnilainen leg. & det. 2 males and 4 females: Cyprus, Limassol district, Gerovasa valley 350m 34.813°N, 32.741°E, 3.iv.2022, J. Junnilainen leg. & det.
883	Geometridae	Coenotephria schneideraria (Lederer, 1855)	BOLD:AAM0635		Native	[36]
884	Geometridae	Pareulype lasithiotica (Rebel, 1906)			Native	[151]
885	Geometridae	Perizoma bifaciata (Haworth, 1809)	BOLD:AAC3704		Native	[36]	10 exx: Cyprus, Limassol Salt lake Akrotiri 10m 34.602°N, 32.976°E, 2.xi.2019 J. Junnilainen leg. & det.
886	Geometridae	Gymnoscelis rufifasciata (Haworth, 1809)	BOLD:AAA7404		Native	[36]
887	Geometridae	Eupithecia ultimaria Boisduval, 1840			Native	[36]	1 male: Cyprus, Paphos district, Pano Arodes 450m 34.917°N, 32.393°E, 23.v.2017.J. Junnilainen leg. & det. 1 female: Cyprus, Paphos district, Prastio 286m 34.7909°N, 32.693°E, 3.iv.2002, J. Junnilainen leg. & det.
888	Geometridae	Eupithecia schiefereri Bohatsch, 1893			Native	[36]
889	Geometridae	Eupithecia dubiosa Dietze, 1910	BOLD:AAJ0162		Native	[36]	3 exx: Cyprus, Agios Nikolaos Kefelos bridge 520m 5.iv.2022, J. Junnilainen leg. & det. 2 females: Cyprus, Paphos district, Prastio 286m 34.7909°N, 32.693°E, 3.iv.2002, J. Junnilainen leg. & det. 1 male: Cyprus, Limassol district, Gerovasa valley 350m 34.813°N, 32.741°E, 2.iv.2022, J. Junnilainen leg. & det.
890	Geometridae	Eupithecia dodoneata Guenée, [1858]			Native	[36]
891	Geometridae	Eupithecia reisserata Pinker, 1976	BOLD:AAF6490		Native	[36]	10 exx: Cyprus, Paphos district, Kidasi 250m 34.796°N, 32.702°E, 3.iv.2019, J. Junnilainen leg. & det.
892	Geometridae	Eupithecia ericeata (Rambur, 1833)			Native	[36]
893	Geometridae	Eupithecia conquesta Tabell & Junnilainen, 2024	BOLD:AFC0556	1	Native, endemic	[44]
894	Geometridae	Eupithecia quercetica Prout, 1938			Native	[154]	10 exx: Cyprus, Paphos district, Kidasi 250m 34.796°N, 32.702°E, 3.iv.2019, J. Junnilainen leg. & det.
895	Geometridae	Eupithecia breviculata (Donzel, 1837)	BOLD:AAD4647		Native	[36]
896	Geometridae	Eupithecia cerussaria (Lederer, 1855)			Native	[36]
897	Geometridae	Eupithecia unedonata Mabille, 1868	BOLD:AAB4294		Native	Tabell unpubl.
898	Geometridae	Eupithecia irriguata (Hübner, [1813])	BOLD:AGX3594; BOLD:AGX3595		Native	Huemer unpubl.
899	Geometridae	Eupithecia antalica Mironov, 2001			Native	Junnilainen unpubl.
900	Geometridae	Eupithecia centaureata ([Denis & Schiffermüller], 1775)	BOLD:AAB2717		Native	[36]
901	Geometridae	Eupithecia marginata Staudinger, 1892			Native	[36]
902	Notodontidae	Thaumetopoea solitaria (Freyer, [1838])			Native	[119]
903	Notodontidae	Thaumetopoea wilkinsoni Tams, 1925	BOLD:ACI1213		Native	[119]
904	Notodontidae	Furcula interrupta (Christoph, 1867)	BOLD:ABY8598		Native	[119]	1 female: Cyprus, Paphos district, Kidasi 250m 34.796°N, 32.702°E, 3.iv.2022, J. Junnilainen leg. & det.
905	Notodontidae	Phalera bucephaloides (Ochsenheimer, 1810)			Native	[119]
906	Notodontidae	Harpyia milhauseri (Fabricius, 1775)	BOLD:AAF1768		Native	[119]
907	Erebidae	Rivula tanitalis Rebel, 1912			Native	[34]	1 male: Cyprus, Paphos district, Kidasi 250m 34.796°N, 32.702°E, 3.xi.2019, J. Junnilainen leg. & det.
908	Erebidae	Zebeeba falsalis (Herrich-Schäffer, 1839)	BOLD:AAJ9181		Native	[34]	2 males: Cyprus, Paphos district, Neo Chorio 80m 35.023°N, 32.390°E, 15-24.v.2017, J. Junnilainen leg. & det. 8 exx: Cyprus, Larnaka district, Kato Drys 17.iv.2002, J. Junnilainen leg. & det.
909	Erebidae	Zekelita antiqualis (Hübner, [1809])			Native	[34]
910	Erebidae	Zekelita ravalis (Herrich-Schäffer, [1851])	BOLD:ABV2069		Native	[34]
911	Erebidae	Hypena obsitalis (Hübner, [1813])	BOLD:AAK3686		Native	[34]
912	Erebidae	Hypena lividalis (Hübner, 1790)			Native	[34]	1 male: Cyprus, Paphos district, Kidasi 250m 34.796°N, 32.702°E, 3.xi.2019 J. Junnilainen leg. & det.. 1 male: Cyprus, Paphos district, Prastio 286m 34.7909°N, 32.693°E, 3.iv.2002, J. Junnilainen leg. & det.
913	Erebidae	Lymantria dispar (Linnaeus, 1758)			Native	[119]
914	Erebidae	Orgyia dubia (Tauscher, 1806)	BOLD:AAW8996	1	Native	[31]
915	Erebidae	Orgyia trigotephras Boisduval, [1828]			Native	[119]
916	Erebidae	Ocneria terebinthi (Freyer, [1838])			Native	[119]	3 males and 2 female: Cyprus, Limassol district, Vavla 370m , 34.842°N, 33.280°E, , 24-28.v.2017, J. Junnilainen leg. & det. 5 male and 1 female: Cyprus, Larnaca district, Kato Drys 23.v.2002, J. Junnilainen det. & leg.
917	Erebidae	Ocneria samarita Staudinger, 1896			Native	[119]
918	Erebidae	Ocnogyna clathrata Lederer, 1855	BOLD:AEY6297		Native	[6,155]	8 males: Cyprus, Limassol Salt lake Akrotiri 10m 34.602°N, 32.976°E, 2.xi.2019, J. Junnilainen leg. & det.
919	Erebidae	Phragmatobia fuliginosa (Linnaeus, 1758)			Native	[119]
920	Erebidae	Coscinia cribraria (Linnaeus, 1758)			Native	[119]
921	Erebidae	Spiris striata (Linnaeus, 1758)			Native	[119]
922	Erebidae	Utetheisa pulchella (Linnaeus, 1758)	BOLD:AAF0098		Migratory	[119]	10 exx: Cyprus, Paphos district, Neo Chorio 80m 35.023°N, 32.390°E, 15-24.v.2017, J. Junnilainen leg. & det.
923	Erebidae	Euplagia quadripunctaria (Poda, 1761)	BOLD:AAD9583		Native	[119]
924	Erebidae	Eilema complana (Linnaeus, 1758)			Native	[119]
925	Erebidae	Eilema costalis (Zeller, 1847)	BOLD:AEH4650		Native	[39]
926	Erebidae	Eilema muscula (Staudinger, 1899)	BOLD:ACI1211		Native	[156,157]	10 exx: Cyprus, Paphos district, Kidasi 250m 34.796°N, 32.702°E, 3.xi.2019, J. Junnilainen leg. & det.
927	Erebidae	Dysauxes famula (Freyer, [1836])	BOLD:ACF0669		Native	[119]	4 exx: Cyprus, Paphos district, Neo Chorio 80m 35.023°N, 32.390°E, 15-24.v.2017, J. Junnilainen leg. & det.
928	Erebidae	Dysauxes parvigutta (Christoph, 1889)			Native	Junnilainen unpubl.
929	Erebidae	Idia calvaria ([Denis & Schiffermüller], 1775)			Native	[34]
930	Erebidae	Polypogon plumigeralis (Hübner, [1825])	BOLD:AAI4196		Native	[34]	7 males and 1 female: Cyprus, Paphos district, Kidasi 250m 34.796°N, 32.702°E, 3.xi.2019 J. Junnilainen leg. & det.
931	Erebidae	Zanclognatha zelleralis (Wocke, 1850)			Native	[34]
932	Erebidae	Exophyla rectangularis (Geyer, [1828])			Native	[35]
933	Erebidae	Lygephila craccae ([Denis & Schiffermüller], 1775)			Native	[34]
934	Erebidae	Tathorhynchus exsiccata (Lederer, 1855)			Native	[34]
935	Erebidae	Autophila luxuriosa Zerny, 1933			Native	[34]	Cyprus, Larnaka district, Kato Drys 430m 34.841°N, 33.302°E, 25.v.2017, J. Junnilainen leg. & det. 9 exx: Cyprus, Paphos district, Peyia 480m 34.903°N, 32.402°E, 16.v.2017 J. Junnilainen leg. & det. Genitalia in glycerol.
936	Erebidae	Autophila dilucida (Hübner, [1808])			Native	[34]	10 exx: Cyprus, Larnaka district, Kato Drys 430m 34.841°N, 33.302°E, 25.v.2017, J. Junnilainen leg. & det.
937	Erebidae	Autophila anaphanes Boursin, 1940	BOLD:AGP5645	1	Native	[34]	10 exx: Cyprus, Larnaka district, Kato Drys 430m 34.841°N, 33.302°E, 25.v.2017, J. Junnilainen leg. & det. 5 exx: Cyprus, Paphos district, Peyia 480m 34.903°N, 32.402°E, 16.v.2017 J. Junnilainen leg. & det.
938	Erebidae	Hypenodes cypriaca Fibiger, Pekarsky & Ronkay, 2010			Native, endemic	[158]	3 exx: Cyprus, Paphos district, Kidasi 250m 34.796°N, 32.702°E, 31.x.2019, J. Junnilainen leg. & det.
939	Erebidae	Schrankia costaestrigalis (Stephens, 1834)			Native	Junnilainen unpubl.
940	Erebidae	Micronoctua karsholti Fibiger, 1997	BOLD:AAX4099		Native	[34]	10 exx: Cyprus, Paphos district, Neo Chorio 80m 35.023°N, 32.390°E, 15-24.v.2017, J. Junnilainen leg. & det.
941	Erebidae	Raparna conicephala (Staudinger, 1870)	BOLD:AAG3109		Native	[34]
942	Erebidae	Eublemma candidana (Fabricius, 1794)	BOLD:AAL4751		Native	[34]	3 males: Cyprus, Larnaka district, Kato Drys 430m 34.841°N, 33.302°E, 25.v.2017, J. Junnilainen leg. & det.
943	Erebidae	Eublemma parva (Hübner, [1808])	BOLD:AAL4752; BOLD:AAM5884		Native	[34]	1 male: Cyprus, Larnaca district, Vavla 370m 34.842°N, 32.280°E, 24-28.v.2017, J. Junnilainen leg. & det. 2 female: Cyprus, Paphos district, Pano Arodes 450m 34.917°N, 32.393°E, 23.v.2017.J. Junnilainen leg. & det.
944	Erebidae	Eublemma cochylioides (Guenée, 1852)	BOLD:ACE8949		Native	[34]	1 male: Cyprus, Paphos district, Kidasi 250m 34.796°N, 32.702°E, 3.xi.2019, J. Junnilainen leg. & det.(pale specimen). 1 male: Cyprus, Limassol Salt lake Akrotiri 10m 34.602°N, 32.976°E, 2.xi.2019 J. Junnilainen leg. (purple specimen).
945	Erebidae	Eublemma ostrina (Hübner, [1808])	BOLD:AAG1829		Native	[34]	2 males and 1 female: Cyprus, Larnaca district, Kato Drys 8.iv.2022, J. Junnilainen det. & leg.
946	Erebidae	Eublemma albida (Duponchel, [1843])			Native	[34]
947	Erebidae	Eublemma gratissima (Staudinger, 1892)			Native	[34]	2 males and 1 female: Cyprus, Paphos district, Neo Chorio 80m 35.023°N, 32.390°E, 15-24.v.2017, J. Junnilainen leg. & det.
948	Erebidae	Eublemma suppura (Staudinger, 1892)			Native	[34]
949	Erebidae	Eublemma pallidula (Herrich-Schäffer, [1856])			Native	[34]
950	Erebidae	Eublemma straminea (Staudinger, 1892)			Native	[34]	10 exx: Cyprus, Paphos district, Pano Arodes 450m 34.917°N, 32.393°E, 23.v.2017.J. Junnilainen leg. & det.
951	Erebidae	Eublemma hansa (Herrich-Schäffer, [1851])			Native	[34]
952	Erebidae	Eublemma polygramma (Duponchel, [1842])			Native	[34]	1 male: Cyprus, Larnaca district, Vavla 370m 34.842°N, 32.280°E, 24-28.v.2017, J. Junnilainen leg. & det.
953	Erebidae	Eublemma scitula (Rambur, 1833)	BOLD:AAM7178		Native	[34]
954	Erebidae	Honeyania ragusana (Freyer, 1844)			Native	[34]	1 male: Cyprus, Paphos district, Neo Chorio 80m 35.023°N, 32.390°E, 15-24.v.2017, J. Junnilainen leg. & det. 1 male: Cyprus, Paphos district, Peyia 480m 34.903°N, 32.402°E, 16.v.2017 J. Junnilainen leg. & det.
955	Erebidae	Rhypagla lacernaria (Hübner, [1813])			Native	[34]
956	Erebidae	Metachrostis dardouini (Boisduval, 1840)	BOLD:ACK1973		Native	[34]
957	Erebidae	Metachrostis velox (Hübner, [1813])	BOLD:AAH6930		Native	[34]
958	Erebidae	Metachrostis velocior (Staudinger, 1892)	BOLD:AAH6931		Native	[34]	10 exx: Cyprus, Paphos district, Neo Chorio 80m 35.023°N, 32.390°E, 15-24.v.2017, J. Junnilainen leg. & det.
959	Erebidae	Araeopteron ecphaea (Hampson, 1914)			Native	[25]
960	Erebidae	Catephia alchymista ([Denis & Schiffermüller], 1775)			Native	[34]
961	Erebidae	Drasteria cailino (Lefèbvre, 1827)			Native	[38]
962	Erebidae	Pandesma robusta (Walker, [1858])	BOLD:AAG5845		Native	[34]
963	Erebidae	Catocala nymphaea (Esper, [1787])			Native	[34]
964	Erebidae	Catocala eutychea Treitschke, 1835	BOLD:AAI7369		Native	[34]	2 males and 1 female: Cyprus, Paphos district, Neo Chorio 15-24.v.2017, J. Junnilainen leg. & det.
965	Erebidae	Catocala disjuncta (Geyer, [1828])			Native	[34]
966	Erebidae	Catocala separata Freyer, 1847			Native	[34]
967	Erebidae	Catocala conversa (Esper, 1787)	BOLD:AAE4407		Native	[34]
968	Erebidae	Catocala nymphagoga (Esper, [1787])	BOLD:AAD0049		Native	[34]
969	Erebidae	Catocala diversa (Geyer, [1828])			Native	[34]
970	Erebidae	Catocala coniuncta (Esper, [1787])			Native	[34]
971	Erebidae	Catocala elocata (Esper, [1787])			Native	[34]
972	Erebidae	Catocala dilecta (Hübner, [1808])			Native	[34]
973	Erebidae	Catocala promissa ([Denis & Schiffermüller], 1775)			Native	[34]
974	Erebidae	Zethes insularis Rambur, 1833	BOLD:AAJ9303		Native	[34]	5 males and 3 females: Cyprus, Limassol district, Gerovasa valley 350m 34.813°N, 32.741°E, 2.iv.2022, J. Junnilainen leg. & det.
975	Erebidae	Pericyma albidentaria (Freyer, [1841])			Native	[34]
976	Erebidae	Pericyma squalens Lederer, 1855			Native	[34]
977	Erebidae	Cerocala sana Staudinger, 1901	BOLD:ACE7596		Native	[39]		Cerocala sp., Artzuordnung unsicher!
978	Erebidae	Ophiusa tirhaca (Cramer, [1777])	BOLD:ABZ7648		Native	[34]
979	Erebidae	Minucia lunaris ([Denis & Schiffermüller], 1775)			Native	[34]	1 male and 2 female: Cyprus, Agios Nikolaos Kefelos bridge 520m 5.iv.2022, J. Junnilainen leg. & det.
980	Erebidae	Clytie syriaca (Bugnion, 1837)			Native	[34]
981	Erebidae	Dysgonia torrida (Guenée, 1852)			Native	[34]	1 male: Cyprus, Paphos district, Peyia 480m 34.903°N, 32.402°E, 16.v.2017 J. Junnilainen leg. & det.
982	Erebidae	Dysgonia algira (Linnaeus, 1767)			Native	[34]
983	Erebidae	Grammodes bifasciata (Petagna, 1786)	BOLD:AAN0893		Migratory	[34]
984	Erebidae	Grammodes stolida (Fabricius, 1775)	BOLD:AAG5842		Migratory	[34]
985	Euteliidae	Eutelia adulatrix (Hübner, [1813])	BOLD:AAM5146		Native	[34]
986	Nolidae	Meganola togatulalis (Hübner, 1796)			Native	[34]
987	Nolidae	Meganola impura (Mann, 1862)			Native	[39]
988	Nolidae	Nola chlamitulalis (Hübner, [1813])	BOLD:AAL6474		Native	[34]	10 exx: Cyprus, Larnaka district, Kato Drys 430m 34.841°N, 33.302°E, 17.iv.2002, J. Junnilainen leg. & det. Genitalia in glycerol.
989	Nolidae	Nola aegyptiaca Snellen, 1875			Native	[35]
990	Nolidae	Xanthodes albago (Fabricius, 1794)			Native	[54]
991	Nolidae	Earias clorana (Linnaeus, 1761)			Native	[34]
992	Nolidae	Earias insulana (Boisduval, 1833)			Native	[34]
993	Nolidae	Earias syriacana Bartel, 1903	BOLD:ABV2117		Native	[34]
994	Nolidae	Bena bicolorana (Fuesslin, 1775)			Native	[34]
995	Nolidae	Garella nilotica (Rogenhofer, 1882)			Native	Junnilainen unpubl.
996	Nolidae	Nycteola revayana (Scopoli, 1772)			Native	[34]
997	Nolidae	Nycteola asiatica (Krulikovsky, 1904)	BOLD:AAF3048		Native	Huemer unpubl.
998	Nolidae	Nycteola columbana (Turner, 1925)	BOLD:AAB8994		Native	[31]	1 female: Cyprus, Agios Nikolaos Kefelos bridge 520m 5.iv.2022, J. Junnilainen leg. & det.
999	Nolidae	Bryophilopsis roederi (Standfuss, 1892)			Native	[39]
1000	Noctuidae	Trichoplusia ni (Hübner, [1803])	BOLD:AAC3410		Migratory	[34]
1001	Noctuidae	Thysanoplusia orichalcea (Fabricius, 1775)			Migratory	[34]
1002	Noctuidae	Thysanoplusia daubei (Boisduval, 1840)			Native	[34]
1003	Noctuidae	Thysanoplusia circumscripta (Freyer, [1831])			Migratory	[34]	2 males: Cyprus, Larnaka district, Kato Drys 430m 34.841°N, 33.302°E, 17.iv.2002, J. Junnilainen leg. & det.
1004	Noctuidae	Ctenoplusia limbirena (Guenée, 1852)			Migratory	[39]
1005	Noctuidae	Ctenoplusia accentifera (Lefèbvre, 1827)			Migratory	[34]
1006	Noctuidae	Vittaplusia vittata (Wallengren, 1856)			Migratory	[34]
1007	Noctuidae	Chrysodeixis chalcites (Esper, 1789)	BOLD:AAB3384		Migratory	[31]
1008	Noctuidae	Autographa gamma (Linnaeus, 1758)	BOLD:AAB4345		Native	[31]
1009	Noctuidae	Cornutiplusia circumflexa (Linnaeus, 1767)			Native	[34]
1010	Noctuidae	Deltote pygarga (Hufnagel, 1766)			Native	[34]
1011	Noctuidae	Pseudozarba bipartita (Herrich-Schäffer, [1850])	BOLD:AAE4331		Native	[35]	1 male and 1 female: Cyprus, Paphos district, Kidasi 250m 34.796°N, 32.702°E, 3.xi.2019, J. Junnilainen leg. & det.
1012	Noctuidae	Acontia trabealis (Scopoli, 1763)	BOLD:AAH9112		Native	[34]
1013	Noctuidae	Acontia lucida (Hufnagel, 1766)	BOLD:AAD6258		Native	[34]	1 male: Cyprus, Larnaca district, Vavla 28.v.2017, J. Junnilainen leg. & det.
1014	Noctuidae	Aedia funesta (Esper, 1786)			Native	[34]
1015	Noctuidae	Aedia leucomelas (Linnaeus, 1758)			Native	[34]
1016	Noctuidae	Craniophora ligustri ([Denis & Schiffermüller], 1775)			Native	[34]
1017	Noctuidae	Acronicta tridens ([Denis & Schiffermüller], 1775)			Native	[34]	1 male: Cyprus, Larnaka district, Kato Drys 17.iv.2002, J. Junnilainen leg. & det..
1018	Noctuidae	Acronicta psi (Linnaeus, 1758)			Native	[34]
1019	Noctuidae	Acronicta rumicis (Linnaeus, 1758)	BOLD:AAC2556		Native	[34]
1020	Noctuidae	Acronicta aceris (Linnaeus, 1758)	BOLD:AAC1168		Native	[34]
1021	Noctuidae	Aegle semicana (Esper, 1798)	BOLD:AGO7032	1	Native	[34]	2 males and 1 female: Cyprus, Paphos district, Peyia 480m 34.903°N, 32.402°E, 16.v.2017 J. Junnilainen leg. & det. 1 male and 1 female: Cyprus, Paphos district, Neo Chorio 80m 35.023°N, 32.390°E, 15-24.v.2017, J. Junnilainen leg. & det.
1022	Noctuidae	Tyta luctuosa ([Denis & Schiffermüller], 1775)	BOLD:AAD5088		Native	[34]
1023	Noctuidae	Cucullia calendulae Treitschke, 1835			Native	[34]	1 male: Cyprus, Paphos district, Prastio 286m 34.7909°N, 32.693°E, 3.iv.2002, J. Junnilainen leg. & det.
1024	Noctuidae	Cucullia syrtana Mabille, 1888			Native	[34]
1025	Noctuidae	Cucullia verbasci (Linnaeus, 1758)			Native	[34]
1026	Noctuidae	Cucullia barthae Boursin, 1933			Native	[34]
1027	Noctuidae	Cucullia anceps Staudinger, 1881			Native	[34]
1028	Noctuidae	Calophasia platyptera (Esper, 1788)	BOLD:AAM0605		Native	[34]	1 male: Cyprus, Paphos district, Pano Arodes 450m 34.917°N, 32.393°E, 23.v.2017. Junnilainen leg. & det.
1029	Noctuidae	Pamparama acuta (Freyer, [1838])			Native	[35]	2 males: Cyprus, Larnaka district, Kato Drys 430m 34.841°N, 33.302°E, 5.iv.2017, J. Junnilainen leg. & det.
1030	Noctuidae	Oncocnemis arenbergeri Hacker & Lödl, 1989	BOLD:AAX0721		Native, endemic	[34]	2 exx: Cyprus, Larnaka district, Kato Drys 430m 34.841°N, 33.302°E, 25.v.2017, J. Junnilainen leg. & det.
1031	Noctuidae	Cleonymia opposita (Lederer, 1870)			Native	[35]
1032	Noctuidae	Amephana dalmatica (Rebel, 1919)	BOLD:AAM0526		Native	[34]	1 male: Cyprus, Limassol district, Gerovasa valley 350m 34.813°N, 32.741°E, 2.iv.2022, J. Junnilainen leg. & det. 5 males: Cyprus, Larnaka district, Kato Drys 17.iv.2002, J. Junnilainen leg. & det.
1033	Noctuidae	Metopoceras omar (Oberthür, 1887)			Native	[34]
1034	Noctuidae	Adpyramidcampa effusa Boisduval, [1828]			Native	[34]	1 male: Cyprus, Paphos district, Kidasi 250m 34.796°N, 32.702°E, 3.xi.2019, J. Junnilainen leg. & det.
1035	Noctuidae	Amphipyra tragopoginis (Clerck, 1759)			Native	[34]
1036	Noctuidae	Amphipyra micans Lederer, 1857	BOLD:ACH6796		Native	[34]
1037	Noctuidae	Allophyes asiatica (Staudinger, 1892)	BOLD:AHC3406	1	Native	[34]	10 exx: Cyprus, Limassol district, Chandria Matri Peak Rt. Adelfoi 1475m 34.952°N, 32.996°E, 5.xi.2019, J. Junnilainen leg. & det.
1038	Noctuidae	Heliothis nubigera Herrich-Schäffer, [1851]			Native	[34]
1039	Noctuidae	Heliothis peltigera ([Denis & Schiffermüller], 1775)	BOLD:AAC6990		Native	[34]
1040	Noctuidae	Heliothis viriplaca (Hufnagel, 1766)			Native	[34]
1041	Noctuidae	Heliothis incarnata Freyer, [1838]			Native	[34]
1042	Noctuidae	Helicoverpa armigera (Hübner, [1808])	BOLD:AAA5223		Native	[34]
1043	Noctuidae	Condica viscosa (Freyer, [1831])	BOLD:AAN1812		Native	[34]	1 male: Cyprus, Paphos district, Struompi 17.v.2017, J. Junnilainen leg. & det. 2 male and 2 female: Cyprus, Limassol Salt lake Akrotiri 10m 34.602°N, 32.976°E, 2.xi.2019 J. Junnilainen leg. & det.
1044	Noctuidae	Callopistria latreillei (Duponchel, [1828])	BOLD:AAP2182		Native	[34]
1045	Noctuidae	Cryphia receptricula (Hübner, [1803])			Native	[34]
1046	Noctuidae	Cryphia algae (Fabricius, 1775)			Native	[34]
1047	Noctuidae	Cryphia ochsi (Boursin, 1940)	BOLD:AAD6780		Native	[34]	1 male: Cyprus, Paphos district, Kidasi 250m 34.796°N, 32.702°E, 3.xi.2019 J. Junnilainen leg. & det.
1048	Noctuidae	Bryophila maeonis Lederer, 1865			Native	[34]
1049	Noctuidae	Bryophila rectilinea (Warren, 1909)			Native	[34]
1050	Noctuidae	Bryophila tephrocharis (Boursin, 1954)			Native	[34]	1 male: Cyprus, Paphos district, Peyia 480m 34.903°N, 32.402°E, 16.v.2017 J. Junnilainen leg. & det.
1051	Noctuidae	Bryophila ravula (Hübner, [1813])			Native	[34]
1052	Noctuidae	Bryophila raptricula ([Denis & Schiffermüller], 1775)			Native	[34]
1053	Noctuidae	Bryophila felina (Eversmann, 1852)	BOLD:ACE6481		Native	Huemer unpubl.
1054	Noctuidae	Bryophila microphysa (Boursin, 1952)	BOLD:AAW7303	1	Native, endemic	[159]
1055	Noctuidae	Bryophila petrea Guenée, 1852	BOLD:ACI8000		Native	[34]
1056	Noctuidae	Bryopsis amasina (Draudt, 1931)	BOLD:AAP5728		Native	[160]
1057	Noctuidae	Spodoptera exigua (Hübner, [1808])	BOLD:AAA6644		Migratory	[34]
1058	Noctuidae	Spodoptera cilium Guenée, 1852	BOLD:AAC8279		Native	[34]
1059	Noctuidae	Spodoptera frugiperda (Smith, 1797)	BOLD:AAA4532		Confirmed Alien	[57]
1060	Noctuidae	Spodoptera littoralis (Boisduval, 1833)	BOLD:ACE4947		Native	[34]
1061	Noctuidae	Spodoptera litura (Fabricius, 1775)			Confirmed Alien	[55]
1062	Noctuidae	Caradrina kadenii Freyer, [1836]			Native	[34]
1063	Noctuidae	Caradrina aspersa Rambur, 1834			Native	[34]
1064	Noctuidae	Caradrina syriaca Staudinger, 1892			Native	[34]
1065	Noctuidae	Caradrina ingrata Staudinger, 1897			Native	[34]
1066	Noctuidae	Caradrina flavirena Guenée, 1852			Native	[34]	10 exx: Cyprus, Cape Greko 16.iv.2002, J.Junnilainen leg. & det.
1067	Noctuidae	Caradrina levantina Hacker, 2004	BOLD:ABV5016		Native	[161]	10 exx: Cyprus, Larnaca district, Kato Drys 8.iv.2022, J. Junnilainen det. & leg.
1068	Noctuidae	Caradrina zandi Wiltshire, 1952	BOLD:AFN8075	1	Native	[34]	8 exx: Cyprus, Limassol Salt lake Akrotiri 10m 34.602°N, 32.976°E, 2.xi.2019 J. Junnilainen leg. & det.
1069	Noctuidae	Caradrina clavipalpis (Scopoli, 1763)	BOLD:AAB6999		Native	[34]	5 males and 1 female: Cyprus, Larnaca district, Kato Drys 17.iv.2002: 1 ex: Cyprus, Limassol Akrotiri 2.xi.2019, J. Junnilainen leg. & det.
1070	Noctuidae	Caradrina atriluna Guenée, 1852			Native	[34]
1071	Noctuidae	Hoplodrina ambigua ([Denis & Schiffermüller], 1775)	BOLD:AAB0832		Native	[34]	1 male: Cyprus, Cape Greko 16.iv.2002, J.Junnilainen leg. & det.
1072	Noctuidae	Anthracia eriopoda (Herrich-Schäffer, [1851])	BOLD:ACE7806		Native	[34]	5 males: Cyprus, Limassol Salt lake Akrotiri 10m 34.602°N, 32.976°E, 2.xi.2019 J. Junnilainen leg. & det.
1073	Noctuidae	Mormo maura (Linnaeus, 1758)			Native	[34]
1074	Noctuidae	Chlorothalpa subsericata (Herrich-Schäffer, 1861)			Native	[34]
1075	Noctuidae	Chloantha hyperici ([Denis & Schiffermüller], 1775)	BOLD:AAD4758		Native	[34]	1 male: Cyprus, Limassol district, Gerovasa vallet 350m 34.813°N, 32.741°E, 3.iv.2022, J. Junnilainen leg. & det. 8 males: Cyprus, Paphos district, Prastio 286m 34.790°N, 32.693°E, 3.iv.2022, J. Junnilainen leg. & det.
1076	Noctuidae	Phlogophora meticulosa (Linnaeus, 1758)			Native	[34]
1077	Noctuidae	Pseudenargia troodosi Svendsen, Nilsson & Fibiger, 1999	BOLD:AGO6111	1	Native, endemic	[32]
1078	Noctuidae	Atethmia ambusta ([Denis & Schiffermüller], 1775)			Native	[34]
1079	Noctuidae	Cirroedia centrago (Haworth, 1809)	BOLD:AAC5365		Native	[34]	2 males: Cyprus, Paphos district, Kidasi 250m 34.796°N, 32.702°E, 3.xi.2019, J. Junnilainen leg. & det.
1080	Noctuidae	Tiliacea cypreago (Hampson, 1906)	BOLD:AFF1617		Native	[34]	10 exx: Cyprus, Limassol district, Chandria Matri Peak Rt. Adelfoi 1475m 34.952°N, 32.996°E, 5.xi.2019, J. Junnilainen leg. & det.
1081	Noctuidae	Agrochola castanea (Osthelder, 1933)			Native	[34]
1082	Noctuidae	Agrochola lychnidis ([Denis & Schiffermüller], 1775)			Native	[34]	10 exx: Cyprus, Limassol district, Chandria Matri Peak Rt. Adelfoi 1475m 34.952°N, 32.996°E, 5.xi.2019, J. Junnilainen leg. & det.
1083	Noctuidae	Agrochola rupicapra (Staudinger, 1879)			Native	[34]
1084	Noctuidae	Agrochola orientalis Fibiger, 1997			Native, endemic	[29]	3 male and 1 female: Cyprus, Limassol district, Chandria Matri Peak Rt. Adelfoi 1475m 34.952°N, 32.996°E, 5.xi.2019, J. Junnilainen leg. & det.
1085	Noctuidae	Leptoligia macilenta (Hübner, [1809])			Native	[31]	3 males: Cyprus, Limassol district, Chandria Matri Peak Rt. Adelfoi 1475m 34.952°N, 32.996°E, 5.xi.2019, J. Junnilainen leg. & det.
1086	Noctuidae	Conistra rubricans Fibiger, 1997	BOLD:AAM0323		Native, endemic	[29]	2 males: Cyprus, Agios Nikolaos Kefelos brigge 520m 4-5.iv.2022, J. Junnilainen leg. & det.
1087	Noctuidae	Lithophane ledereri (Staudinger, 1892)			Native	[34]	10 exx: Cyprus, Agios Nikolaos Kefelos bridge 520m 5.iv.2022, J. Junnilainen leg. & det.
1088	Noctuidae	Lithophane merckii (Rambur, 1832)	BOLD:AAN2053		Native	[34]	10 exx: Cyprus, Agios Nikolaos Kefelos bridge 520m 5.iv.2022, J. Junnilainen leg. & det.
1089	Noctuidae	Lithophane lapidea (Hübner, [1808])	BOLD:AEL1868		Native	[34]	1 male: Cyprus, Limassol district, Chandria Matri Peak Rt. Adelfoi 1475m 34.952°N, 32.996°E, 5.xi.2019, J. Junnilainen leg. & det.
1090	Noctuidae	Xylena exsoleta (Linnaeus, 1758)			Native	[34]
1091	Noctuidae	Xylena vetusta (Hübner, [1813])			Native	[34]
1092	Noctuidae	Apterogenum ypsillon ([Denis & Schiffermüller], 1775)			Native	[34]
1093	Noctuidae	Eremohadena chenopodiphaga (Rambur, 1832)			Native	[34]
1094	Noctuidae	Dryobota labecula (Esper, 1788)			Native	[34]	1 male: Cyprus, Limassol district, Chandria Matri Peak Rt. Adelfoi 1475m 34.952°N, 32.996°E, 5.xi.2019, J. Junnilainen leg. & det.
1095	Noctuidae	Dryobotodes eremita (Fabricius, 1775)			Native	[35]
1096	Noctuidae	Dryobotodes servadeii Parenzan, 1982	BOLD:AAL6586		Native	[34]	10 exx: Cyprus, Limassol district, Chandria Matri Peak Rt. Adelfoi 1475m 34.952°N, 32.996°E, 5.xi.2019, J. Junnilainen leg. & det.
1097	Noctuidae	Dryobotodes carbonis (Wagner, 1931)			Native	[34]
1098	Noctuidae	Dryobotodes tenebrosa (Esper, 1789)			Native	[34]	10 exx: Cyprus, Limassol district, Chandria Matri Peak Rt. Adelfoi 1475m 34.952°N, 32.996°E, 5.xi.2019, J. Junnilainen leg. & det.
1099	Noctuidae	Ammoconia aholai Fibiger, 1996	BOLD:AGP4260	1	Native, endemic	[30]	10 exx: Cyprus, Limassol district, Chandria Matri Peak Rt. Adelfoi 1475m 34.952°N, 32.996°E, 5.xi.2019, J. Junnilainen leg. & det. 15 ex.: N Cyprus, Kyrenia/Girne, Ilgaz E, 280 m, 33°13´39´´E, 35°19´21´´N, 9.xi.2025, P. Huemer leg. & det. TLMF coll.
1100	Noctuidae	Aporophyla australis (Boisduval, [1829])			Native	[34]	10 exx: Cyprus, Limassol district, Chandria Madari Peak Rt. Adelfoi 1540m 34.952°N, 32.996°E, 1.xi.2019 J. Junnilainen leg. & det. 5 ex.: N Cyprus, Kyrenia/Girne, Ilgaz E, 280 m, 33°13´39´´E, 35°19´21´´N, 9.xi.2025, P. Huemer leg. & det. TLMF coll.
1101	Noctuidae	Aporophyla nigra (Haworth, 1809)			Native	[34]	10 exx: Cyprus, Limassol district, Chandria Madari Peak Rt. Adelfoi 1540m 34.952°N, 32.996°E, 1.xi.2019 J. Junnilainen leg. & det. 5 ex.: N Cyprus, Kyrenia/Girne, Ilgaz E, 280 m, 33°13´39´´E, 35°19´21´´N, 9.xi.2025, P. Huemer leg. & det. TLMF coll.
1102	Noctuidae	Aporophyla canescens (Duponchel, [1827])			Native	[34]	10 exx: Cyprus, Paphos district, Kidasi 250m 34.796°N, 32.702°E, 31.x.2019, J. Junnilainen leg. & det. 5 ex.: N Cyprus, Kyrenia/Girne, Ilgaz E, 280 m, 33°13´39´´E, 35°19´21´´N, 9.xi.2025, P. Huemer leg. & det. TLMF coll.
1103	Noctuidae	Polymixis iatnana Hacker, 1996	BOLD:AAM9788		Native	[34,162] [as P. serpentina]	10 exx: Cyprus, Paphos district, Kidasi 250m 34.796°N, 32.702°E, 31.x.2019, J. Junnilainen leg. & det.
1104	Noctuidae	Polymixis rufocincta (Geyer, [1828])			Native	[34]	10 exx: Cyprus, Limassol district, Chandria Matri Peak Rt. Adelfoi 1475m 34.952°N, 32.996°E, 5.xi.2019, J. Junnilainen leg. & det.5 ex.: N Cyprus, Kyrenia/Girne, Ilgaz E, 280 m, 33°13´39´´E, 35°19´21´´N, 9.xi.2025, P. Huemer leg. & det. TLMF coll.
1105	Noctuidae	Polymixis manisadjiani (Staudinger, 1881)			Native	[34]	Cyprus, Limassol district, Chandria Matri Peak Rt. Adelfoi 1475m 34.952°N, 32.996°E, 5.xi.2019, J. Junnilainen leg. & det.
1106	Noctuidae	Polymixis ancepsoides Poole, 1989			Native	[34]
1107	Noctuidae	Polymixis trisignata (Ménétriés, 1849)			Native	[34]	5 exx: Cyprus, Limassol district, Chandria Matri Peak Rt. Adelfoi 1475m 34.952°N, 32.996°E, 5.xi.2019, J. Junnilainen leg
1108	Noctuidae	Polymixis aphrodite Fibiger, 1997	BOLD:AGO6150	1	Native, endemic	[29]	10 exx: Cyprus, Limassol district, Chandria Matri Peak Rt. Adelfoi 1475m 34.952°N, 32.996°E, 5.xi.2019, J. Junnilainen leg. 5 ex.: N Cyprus, Kyrenia/Girne, Ilgaz E, 280 m, 33°13´39´´E, 35°19´21´´N, 9.xi.2025, P. Huemer leg. & det. TLMF coll.
1109	Noctuidae	Polymixis alaschja Hacker, 1996			Native, endemic	[162]	2 males: Cyprus, Paphos district, Kidasi 250m 34.796°N, 32.702°E, 31.x.2019, J. Junnilainen leg. & det.
1110	Noctuidae	Boursinia discordans (Boursin, 1940)			Native	[163]
1111	Noctuidae	Episema kuorion Nilsson, Svendsen & Fibiger, 1999	BOLD:AGO9734		Native, endemic	[32]	1 male: Cyprus, Limassol district, Chandria Matri Peak Rt. Adelfoi 1475m 34.952°N, 32.996°E, 5.xi.2019, J. Junnilainen leg. & det.
1112	Noctuidae	Episema amettai Ronkay & Ronkay, 2025	BOLD:AAL9828		Native, endemic	[60]
1113	Noctuidae	Leucochlaena muscosa (Staudinger, 1892)	BOLD:AGP5762		Native	[34]
1114	Noctuidae	Luperina dumerilii (Duponchel, [1827])			Native	[34]	10 exx: Cyprus, Paphos district, Kidasi 250m 34.796°N, 32.702°E, 31.x.2019, J. Junnilainen leg. & det. 2 ex.: N Cyprus, Kyrenia/Girne, Ilgaz E, 280 m, 33°13´39´´E, 35°19´21´´N, 9.xi.2025, P. Huemer leg. & det. TLMF coll.
1115	Noctuidae	Luperina diversa (Staudinger, 1892)			Native	[34]
1116	Noctuidae	Nonagria typhae (Thunberg, 1784)			Native	[34]
1117	Noctuidae	Lenisa geminipuncta (Haworth, 1809)			Native	[34]
1118	Noctuidae	Lenisa wiltshirei (Bytinski-Salz, 1936)			Native	[34]	4 exx: Cyprus, Limassol salt lake 34.634.32997 27.v.2017, J. Junnilainen leg. & det.
1119	Noctuidae	Oria musculosa (Hübner, [1808])	BOLD:AAY8264		Native	[34]	1 male and 2 females: Cyprus, Cape Greko 16.iv.2002, J.Junnilainen leg. & det.
1120	Noctuidae	Apamea monoglypha (Hufnagel, 1766)			Native	[34]
1121	Noctuidae	Apamea sicula (Turati, 1909)	BOLD:AFT1853		Native	[34] [as A. syriaca]	1 male: Cyprus, Paphos district, Prastio 286m 34.790°N, 32.693°E, 3.iv.2022, J. Junnilainen leg.
1122	Noctuidae	Mesapamea secalis (Linnaeus, 1758)	BOLD:AAB2749		Native	[34]
1123	Noctuidae	Sesamia cretica Lederer, 1857			Native	[34]
1124	Noctuidae	Sesamia nonagrioides (Lefèbvre, 1827)			Native	[34]
1125	Noctuidae	Acrapex taurica (Staudinger, 1900)			Native	[34]	10 exx: Cyprus, Limassol Salt lake Akrotiri 10m 34.602°N, 32.976°E, 31.x.2019 J. Junnilainen leg. & det.
1126	Noctuidae	Orthosia incerta (Hufnagel, 1766)			Native	[34]	3 females: Cyprus, Paphos district, Prastio 286m 34.790°N, 32.693°E, 3.iv.2022, J. Junnilainen leg. & det.
1127	Noctuidae	Orthosia cruda ([Denis & Schiffermüller], 1775)			Native	[34]
1128	Noctuidae	Orthosia cypriaca Hacker, 1996			Native	[34]	7 males and 1 female: Cyprus, Agios Nikolaos Kefelos bridge 520m 5.iv.2022, J. Junnilainen leg. & det.
1129	Noctuidae	Perigrapha wimmeri Hacker, 1996	BOLD:AGP4933	1	Native, endemic	[162]	4 males and 1 female: Cyprus, Agios Nikolaos Kefelos bridge 520m 5.iv.2022, J. Junnilainen leg. & det.
1130	Noctuidae	Egira conspicillaris (Linnaeus, 1758)	BOLD:AAL0018		Native	[34]	10 exx: Cyprus, Agios Nikolaos Kefelos bridge 520m 5.iv.2022, J. Junnilainen leg. & det.
1131	Noctuidae	Egira anatolica (Hering, 1933)			Native	[34]	10 exx: Cyprus, Agios Nikolaos Kefelos bridge 520m 5.iv.2022, J. Junnilainen leg. & det.
1132	Noctuidae	Anarta dianthi (Tauscher, 1809)	BOLD:AAM0405		Native	[34]	1 male: Cyprus, Kato Drys 17-23.iv.2002, J. Junnilainen leg. & det. 6 males and 2 females: Cyprus, Paphos district, Peyia 480m 34.903°N, 32.402°E, 16.v.2017 J. Junnilainen leg. & det.
1133	Noctuidae	Anarta trifolii (Hufnagel, 1766)	BOLD:ABZ1428		Native	[34]
1134	Noctuidae	Cardepia affinis Rothschild, 1913	BOLD:AAY8098		Native	[34]	3 males and 2 females: Cyprus, Limassol Salt lake Akrotiri 10m 34.602°N, 32.976°E, 2.xi.2019 J. Junnilainen leg. & det. Genitalia in glycerol.
1135	Noctuidae	Cardepia hartigi Parenzan, 1981			Native	[34]
1136	Noctuidae	Melanchra persicariae (Linnaeus, 1761)			Native	[34]
1137	Noctuidae	Mamestra brassicae (Linnaeus, 1758)			Native	[34]
1138	Noctuidae	Hecatera bicolorata (Hufnagel, 1766)	BOLD:AAD3287		Native	[34]	1 male: Cyprus, Larnaka district, Kato Drys 430m 34.841°N, 33.302°E, 8.iv.2022, J. Junnilainen leg. & det.
1139	Noctuidae	Hecatera dysodea ([Denis & Schiffermüller], 1775)			Native	[34]
1140	Noctuidae	Hecatera cappa (Hübner, [1809])			Native	[34]
1141	Noctuidae	Hadena compta ([Denis & Schiffermüller], 1775)	BOLD:AAC8417		Native	[34]
1142	Noctuidae	Hadena adriana (Schawerda, 1921)			Native	[34]
1143	Noctuidae	Hadena albimacula (Borkhausen, 1792)			Native	[35]
1144	Noctuidae	Hadena perplexa ([Denis & Schiffermüller], 1775)			Native	[34]
1145	Noctuidae	Hadena syriaca (Osthelder, 1933)			Native	[34]
1146	Noctuidae	Hadena sancta (Staudinger, 1859)	BOLD:AAY8457		Native	[34]
1147	Noctuidae	Hadena silenides (Staudinger, 1895)			Native	[34]
1148	Noctuidae	Mythimna vitellina (Hübner, [1808])	BOLD:AAE0041		Migratory	[34]
1149	Noctuidae	Mythimna unipuncta (Haworth, 1809)	BOLD:AAA2482		Migratory	[31]
1150	Noctuidae	Mythimna alopecuri (Boisduval, 1840)	BOLD:ABX1064		Native	[34]	3 males and 3 females: Cyprus, Larnaka district, Kato Drys 430m 34.841°N, 33.302°E, 17.iv.2002, J. Junnilainen leg. & det. 1 female: Larnaka district, Kato Drys 430m 34.841°N, 33.302°E, 8.iv.2022, J. Junnilainen leg. & det.
1151	Noctuidae	Mythimna sicula (Treitschke, 1835)			Native	[34]	9 male and 1 female: Cyprus, Paphos district, Prastio Diarizos river valley 286m 34.790°N, 32.693°E, 6.iv.2022 J. Junnilainen leg. & det.
1152	Noctuidae	Mythimna prominens (Walker, 1856)	BOLD:AAG5827		Native	[34]
1153	Noctuidae	Mythimna languida (Walker, 1858)	BOLD:AAM0626		Native	[34]	1 male: Cyprus, Larnaka district, Kato Drys 430m 34.841°N, 33.302°E, 17.iv.2002, J. Junnilainen leg. & det. 1 female: Cyprus, Paphos district, Peyia 480m 34.903°N, 32.402°E, 16.v.2017 J. Junnilainen leg. & det. 3 males and 1 female: Cyprus, Limassol Salt lake Akrotiri 10m 34.602°N, 32.976°E, 2.xi.2019 J. Junnilainen leg. & det.
1154	Noctuidae	Mythimna ferrago (Fabricius, 1787)			Native	[34]
1155	Noctuidae	Mythimna congrua (Hübner, [1817])			Native	[34]
1156	Noctuidae	Mythimna l-album (Linnaeus, 1767)			Native	[31]
1157	Noctuidae	Mythimna riparia (Rambur, 1829)			Native	[34]
1158	Noctuidae	Mythimna flavostigma (Bremer, 1861)			Cryptogenic	[11 [as Leucania macaria]
1159	Noctuidae	Leucania palaestinae Staudinger, 1897			Native	[34]	1 female: Cyprus, Limassol Salt lake Akrotiri 10m 34.602°N, 32.976°E, 31.x.2019 J. Junnilainen leg. & det.
1160	Noctuidae	Leucania punctosa (Treitschke, 1825)			Native	[34]	4 males and 2 females: Cyprus, Limassol Salt lake Akrotiri 10m 34.602°N, 32.976°E, 2.xi.2019 J. Junnilainen leg. & det.
1161	Noctuidae	Leucania putrescens (Hübner, [1824])			Native	[34]	10 exx: Cyprus, Limassol Salt lake Akrotiri 10m 34.602°N, 32.976°E, 2.xi.2019 J. Junnilainen leg. & det.
1162	Noctuidae	Leucania herrichii Herrich-Schäffer, [1849]			Native	[34]	1 male: Cyprus, Limassol Salt lake Akrotiri 10m 34.602°N, 32.976°E, 2.xi.2019 J. Junnilainen leg. & det.
1163	Noctuidae	Leucania loreyi (Duponchel, 1827)	BOLD:ACE6246		Migratory	[34]	1 male: Cyprus, Paphos district, Nikokleia 100m 34.735°N, 32.592°E, 21.v.2017, J. Junnilainen leg. & det. 1 male and 1 female: Cyprus, Limassol Salt lake Akrotiri 10m 34.602°N, 32.976°E, 2.xi.2019 J. Junnilainen leg. & det.
1164	Noctuidae	Euxoa conspicua (Hübner, [1824])			Native	[34]
1165	Noctuidae	Euxoa obelisca ([Denis & Schiffermüller], 1775)			Native	[34]
1166	Noctuidae	Euxoa cos (Hübner, [1824])			Native	[34]
1167	Noctuidae	Euxoa zernyi Boursin, 1944			Native	Friedrich unpubl.
1168	Noctuidae	Euxoa hemispherica Hampson, 1903			Native, endemic	[164]	10 exx: Cyprus, Limassol district, Chandria Matri Peak Rt. Adelfoi 1475m 34.952°N, 32.996°E, 5.xi.2019, J. Junnilainen leg. & det.
1169	Noctuidae	Agrotis segetum ([Denis & Schiffermüller], 1775)	BOLD:AAC3884		Native	[31]
1170	Noctuidae	Agrotis herzogi Rebel, 1911			Native	[34]
1171	Noctuidae	Agrotis puta (Hübner, [1803])	BOLD:AAB9164		Native	[34]
1172	Noctuidae	Agrotis catalaunensis (Millière, 1873)			Native	[34]	1 female: Cyprus, Limassol district, Gerovasa valley 350m 34.813°N, 32.741°E, 2.iv.2022, J. Junnilainen leg. & det.
1173	Noctuidae	Agrotis sabine Brandstetter, 2010	BOLD:AAB9165		Native, endemic	[165]	10 exx: Cyprus, Limassol Salt lake Akrotiri 10m 34.602°N, 32.976°E, 2.xi.2019 J. Junnilainen leg. & det
1174	Noctuidae	Agrotis trux (Hübner, [1824])	BOLD:AAM0539		Native	[34]	1 female: Cyprus, Limassol Akrotiri 2.xi.2019, J. Junnilainen leg. & det.
1175	Noctuidae	Agrotis exclamationis (Linnaeus, 1758)			Native	[34]
1176	Noctuidae	Agrotis ipsilon (Hufnagel, 1766)	BOLD:AAA3364		Migratory	[34]
1177	Noctuidae	Agrotis spinifera (Hübner, [1808])			Native	[34]	1 male: Cyprus, Paphos district, Nikokleia 100m 34.735°N, 32.592°E, 21.v.2017, J. Junnilainen leg. & det.
1178	Noctuidae	Agrotis lasserrei (Oberthür, 1881)			Native	[34]
1179	Noctuidae	Dichagyris nigrolineata Kozhanchikov, 1930			Native	[34] [as D. squalorum]
1180	Noctuidae	Dichagyris forcipula ([Denis & Schiffermüller], 1775)			Native	[35]
1181	Noctuidae	Dichagyris adelfi Fibiger, Nilsson & Svendsen, 1999			Native, endemic	[32]
1182	Noctuidae	Dichagyris endemica Fibiger, Svendsen & Nilsson, 1999	BOLD:AAL6623	1	Native, endemic	[32]	2 exx: Cyprus, Larnaka district, Vavla 472m 34.826°N, 33.285°E, 28.v.2017, J. Junnilainen leg. & det.
1183	Noctuidae	Dichagyris flammatra ([Denis & Schiffermüller], 1775)			Native	[34]
1184	Noctuidae	Peridroma saucia (Hübner, [1808])			Migratory	[34]	1 male: Cyprus, Limassol district, Chandria Matri Peak Rt. Adelfoi 1475m 34.952°N, 32.996°E, 5.xi.2019, J. Junnilainen leg. & det.
1185	Noctuidae	Ochropleura leucogaster (Freyer, [1831])			Migratory	[38]
1186	Noctuidae	Standfussiana lucernea (Linnaeus, 1758)			Native	[34]
1187	Noctuidae	Standfussiana nictymera (Boisduval, 1834)			Native	[34]
1188	Noctuidae	Noctua pronuba (Linnaeus, 1758)	BOLD:AAA2632		Native	[31]
1189	Noctuidae	Noctua orbona (Hufnagel, 1766)			Native	[34]
1190	Noctuidae	Noctua warreni Lödl, 1987	BOLD:AAE2373	1	Native, endemic	[166]	10 exx: Cyprus, Larnaka district, Kato Drys 430m 34.841°N, 33.302°E, 25.v.2017, J. Junnilainen leg. & det.
1191	Noctuidae	Noctua tertia von Mentzer, Moberg & Fibiger, 1991	BOLD:ABZ6181		Native	[34]
1192	Noctuidae	Divaena haywardi (Tams, 1926)			Native	[34]
1193	Noctuidae	Epilecta linogrisea ([Denis & Schiffermüller], 1775)	BOLD:AAJ0595		Native	[34]	1 male: Cyprus, Limassol district, Chandria Matri Peak Rt. Adelfoi 1475m 34.952°N, 32.996°E, 5.xi.2019, J. Junnilainen leg. & det.
1194	Noctuidae	Xestia xanthographa ([Denis & Schiffermüller], 1775)			Native	[34]
1195	Noctuidae	Xestia palaestinensis (Kalchberg, 1897)			Native	[34]
1196	Noctuidae	Xestia c-nigrum (Linnaeus, 1758)	BOLD:AAA2144		Native	[38]
1197	Lasiocampidae	Chondrostega pastrana Lederer, 1858			Native	[119]
1198	Lasiocampidae	Trichiura verenae Witt, 1981	BOLD:AGX6834	1	Native	[119]	10 exx: Cyprus, Limassol district, Chandria Matri Peak Rt. Adelfoi 1475m 34.952°N, 32.996°E, 5.xi.2019, J. Junnilainen leg. & det.
1199	Lasiocampidae	Lasiocampa serrula (Guenée, 1858)			Native	[119,39]	10 exx: Cyprus, Limassol district, Chandria Matri Peak Rt. Adelfoi 1475m 34.952°N, 32.996°E, 5.xi.2019, J. Junnilainen leg. & det.
1200	Lasiocampidae	Lasiocampa terreni (Herrich-Schäffer, [1847])			Native	[119]	10 exx: Cyprus, Limassol district, Chandria Matri Peak Rt. Adelfoi 1475m 34.952°N, 32.996°E, 5.xi.2019, J. Junnilainen leg. & det.
1201	Bombycidae	Bombyx mori (Linnaeus, 1758)	BOLD:AAB3839		Native	[119]
1202	Bombycidae	Trilocha varians Walker, 1855			Confirmed Alien	[55]
1203	Saturniidae	Saturnia caecigena Kupido, 1825			Native	[119]
1204	Sphingidae	Smerinthus kindermannii Lederer, 1853			Native	[167]
1205	Sphingidae	Agrius convolvuli (Linnaeus, 1758)	BOLD:AAA2393		Migratory	[119]
1206	Sphingidae	Acherontia atropos (Linnaeus, 1758)			Migratory	[119]
1207	Sphingidae	Macroglossum stellatarum (Linnaeus, 1758)			Native	[119]
1208	Sphingidae	Daphnis nerii (Linnaeus, 1758)	BOLD:AAB0645		Migratory	[119]
1209	Sphingidae	Clarina syriaca (Lederer, 1855)			Native	[168]
1210	Sphingidae	Hyles euphorbiae (Linnaeus, 1758)			Native	[119]
1211	Sphingidae	Hyles livornica (Esper, [1780])	BOLD:ABY8586		Migratory	[119]
1212	Sphingidae	Hippotion celerio (Linnaeus, 1758)			Migratory	[119]
1213	Sphingidae	Theretra alecto (Linnaeus, 1758)	BOLD:ABZ1068		Native	[119]
