# Supplementary material for: Well-Known, Misidentified, or Unnamed? A DNA Barcode-Based Reassessment of the Lepidoptera Fauna of Cyprus Supported by Morphology
Source: Insects. 2025 Dec 19;17(1):4. doi: 10.3390/insects17010004 (PMC12841640; doi:10.3390/insects17010004)
Supplement: Supplementary file 1 [file insects-17-00004-s001.zip › Table S2_unidentifiedBINs.xlsx]

## Sheet: Tabelle1
Taxa with Unidentified BINs/Sequences and Nearest Taxon
Family	Taxon	BIN	Nr. Sequences/BIN on Cyprus	Total Nr. Sequences/BIN in BOLD	Endemic BIN to Cyprus (x)	Nearest BIN	Disstance Nearest BIN	Nearest Taxon	Supplmentary Samples
Autostichidae	Apatema sp.	BOLD:ADF1474	1	1	x	BOLD:ADR9887	7.31	Apatema coarctellum	6 exx: Cyprus, Limassol, Salt lake Akrotiri, 10m, 34.602°N, 32.976°E, 30.x.2019, J. Junnilainen leg. & det. 1 male: Cyprus, Larnaka district, Vavla, 472m, 34.826°N, 33.285°E, 28.v.2017, J. Junnilainen leg. & det. 1 male: Cyprus, Paphos district, Neo Chorio, 80m, 35.023°N, 32.390°E, 15-24.v.2017, J. Junnilainen leg. & det. 1 male: Cyprus, Paphos district, Kidasi, 250m, 34.796°N, 32.702°E, 3.xi.201…
Autostichidae	Oegoconia sp. 1	BOLD:ADF0714	5	5	x	BOLD:AGP5600	1.28	Oegoconia sp. 2	Additional samples in coll. Junnilainen, TLMF and CHNHM.
Autostichidae	Oegoconia sp. 2	BOLD:AGP5600	3	3	x	BOLD:AHC3739	1.28	Oegoconia sp. 3	Additional samples in coll. Junnilainen, TLMF and CHNHM.
Autostichidae	Oegoconia sp. 3	BOLD:AHC3739	3	3	x	BOLD:AGP5600	1.21	Oegoconia sp. 2	Additional samples in coll. Junnilainen, TLMF and CHNHM.
Blastobasidae	Blastobasis sp. 1	BOLD:ADA8763	5	5	x	BOLD:ACO5684	3.37	Blastobasis sp.	Additional samples in coll. Junnilainen, TLMF and CHNHM.
Blastobasidae	Blastobasis sp. 2	BOLD:AAM3468	6	10		BOLD:ADD2015	1.76	Blastobasis sp.	Additional samples in coll. TLMF and CHNHM.
Blastobasidae	Blastobasis sp. 3	BOLD:AGP4517	2	2	x	BOLD:ADF2338	2.08	Blastobasis sp. 4	Additional samples in coll. Junnilainen and TLMF.
Blastobasidae	Blastobasis sp. 4	BOLD:ADF2338	2	2	x	BOLD:AGP4517	2.08	Blastobasis sp. 3
Blastobasidae	Blastobasis sp. 5	BOLD:ACO4681	1	218		BOLD:ACO5684	2.08	Blastobasis sp.
Bucculatricidae	Bucculatrix sp. 1	BOLD:ACO6896	2	116		BOLD:AAW7359	7.22	Bucculatrix albella
Bucculatricidae	Bucculatrix sp. 2	BOLD:AAW7389	2	2	x	BOLD:AAU3062	3.7	Bucculatrix phagnalella
Coleophoridae	Coleophora sp. 1	BOLD:AAY9764	3	9		BOLD:AAO2793	2.56	Coleophora sp.
Coleophoridae	Coleophora sp. 2	BOLD:AFP9332	3	3	x	BOLD:AAE8786	2.56	Coleophora dianthi
Coleophoridae	Coleophora sp. 3	BOLD:AEA2668	1	5		BOLD:ABW7181	2.24	Coleophora calycotomella
Coleophoridae	Coleophora sp. 4	BOLD:AGX9096	1	1	x	BOLD:AEO5380	2.58	Coleophora dianthi
Cosmopterigidae	Anatrachyntis sp.	BOLD:AGP5005	1	1	x	BOLD:ACI5017	2.09	Cosmopteriginae sp.
Cosmopterigidae	Pyroderces sp.	BOLD:ACS0409	1	4		BOLD:ABY3586	2.69	Pyroderces wolschrijni	2 females: Cyprus, Paphos district, Nikokleia, 70m, 34.7316760°N, 32.5851166°E, 4.v.2014; 1 female, Cyprus, Paphos district, Kouklia, 108m, 34.72096°N, 32.5905594°E, 26.ix.2018, I. Barton leg. & prep.
Cosmopterigidae	Vulcaniella sp.	BOLD:ADA7855	2	2	x	BOLD:AEH3570	3.85	Vulcaniella cognatella
Crambidae	Ancylolomia sp.	BOLD:AFO4840	2	2	x	BOLD:ACA9335	3.53	Ancylolomia pectinatellus
Crambidae	Metasia sp.	BOLD:AGO9872	1	1	x	BOLD:AAH4628	8.49	Spilomelinae sp.
Elachistidae	Elachista sp. 1	BOLD:AEL7215	3	3	x	BOLD:ADR9901	2.75	Elachista contaminatella	3 males: Cyprus, Limassol, Akrotiri 10m, 34.601°N, 32.976°E, 2.xi.2019, J. Junnilainen leg. & det. BGE_MZH_LEP_2128 and BGE_MZH_LEP_2157
Elachistidae	Elachista sp. 2	BOLD:AGP4976	6	6	x	BOLD:ABA2729	1.72	Elachista atrisquamosa	1 male: Cyprus, Paphos district, Neo Chorio, 80m, 35.023°N, 32.390°E, 15-24.v.2017, J. Junnilainen leg. & det. BGE_MZH_LEP_2137. 1 male: Cyprus, Paphos, Kidasi, Diarizos river valley, 250m, 34.796°N, 32.702°E, 3.xi.2019, J. Junnilainen leg. & det. BGE_MZH_LEP_2148.
Elachistidae	Elachista sp. 3	BOLD:ACO3353	1	2		BOLD:ABW0863	1.25	Elachista sp.
Elachistidae	Elachista sp. 4	BOLD:AAP4210	7	18		BOLD:ABY5621	1.76	Elachista gormella
Erebidae	Eublemma sp.	BOLD:AFR3993	1	2		BOLD:AGY5509	3.04	Eublemma albida
Erebidae	Polypogon sp.	BOLD:ADA7410	7	7	x	BOLD:AAI4196	3.37	Polypogon plumigeralis
Gelechiidae	Anarsia sp.	BOLD:ADE9710	7	7	x	BOLD:AAO2944	1.12	Anarsia leberonella	6 ex.: Cyprus, Paphos district, Nikokleia, 70m, 34.7316760°N, 32.5851166°E; 1 male, 22.iv.2012; 1 female, 6.iv.2013; 1 female, 7.iv.2013; Kouklia, 108m, 34.72096°N, 32.5905594°E: 2 ex.: 07.v.2016 & 26.iv.2017; Oreites Forest, 340m, 34.73071°N, 32.63669°E, 1 ex., 9.v.2016, I. Barton leg. & prep. Additional samples in coll. TLMF and CHNHM.
Gelechiidae	Aproaerema sp.	BOLD:AFP4538	4	4	x	BOLD:ADG7311	5.29	Aproaerema sp.
Gelechiidae	Aristotelia sp. 1	BOLD:AEK8613	2	3		BOLD:AAA1129	7.18	Aristotelia sp.
Gelechiidae	Aristotelia sp. 2	BOLD:AFO8914	2	2	x	BOLD:AEL3910	2.88	Aristotelia decoratella
Gelechiidae	Bryotropha sp.	BOLD:AFN9022	5	5	x	BOLD:AAD3661	2.81	Bryotropha senectella	1 female: Cyprus, Paphos district, Neo Chorio, 80m, 35.023°N, 32.390°E, 15-25.v.2017, J. Junnlainen leg. & det.
Gelechiidae	Epidola sp. 1	BOLD:ADA7833	1	2		BOLD:ADF2272	4.0	Gelechiidae
Gelechiidae	Epidola sp. 2	BOLD:AEA1515	6	8		BOLD:AFT7582	6.41	Epidola sp.	Additional samples in coll. TLMF and CHNHM.
Gelechiidae	Gelechia sp.	BOLD:ADF0061	3	6		BOLD:AAD7093	5.77	Gelechia sabinella	1 male: Cyprus, Larnaka district, Kato Drys, 430m, 34.841°N, 33.302°E, 18.iv.2002. J. Junnilainen leg. & det. Genitalia in glycerol. Additional samples in coll. Zoological Museum, University of Copenhagen.
Gelechiidae	Isophrictis sp. 1	BOLD:AEI4278	1	1	x	BOLD:AEI4280	1.53	Isophrictis sp. 3	1 male, 1 female: Cyprus, Paphos district, Neo Chorio, 80m, 35.023°N, 32.390°E, 15-24.v.2017, J. Junnlainen leg. & det.
Gelechiidae	Isophrictis sp. 2	BOLD:ADI3246	2	8		BOLD:AAI8202	4.75	Isophrictis sp.
Gelechiidae	Isophrictis sp. 3	BOLD:AEI4280	1	3		BOLD:AEI4278	1.53	Isophrictis sp. 1
Gelechiidae	Metzneria sp. 1	BOLD:AEC3201	3	3	x	BOLD:AAN2252	2.62	Metzneria ehikella
Gelechiidae	Metzneria sp. 2	BOLD:AFN2676	9	10		BOLD:AAK7524	5.13	Metzneria aestivella	4 males: Cyprus, Paphos district, Neo Chorio, 80m, 35.023°N, 32.390°E, 15-25.v.2017, J. Junnilainen leg. & det. Genitalia in glycerol. Additional samples in coll. TLMF and CHNHM.
Gelechiidae	Metzneria sp. 3	BOLD:AFI3252	1	2		BOLD:AGO6980	3.86	Metzneria sp.
Gelechiidae	Microlechia sp.	BOLD:ACR6586	3	5		BOLD:ADY0281	1.25	Gelechiidae sp.
Gelechiidae	Ochrodia sp.	BOLD:AEG6191	1	9		BOLD:ACR1964	1.75	Ochrodia sp.
Gelechiidae	Ornativalva sp.	BOLD:AFP6485	3	3	x	BOLD:AGR5589	5.29	Ornativalva plutelliformis
Gelechiidae	Oxypteryx sp.	BOLD:ACS7857	3	3	x	BOLD:AEK7543	2.72	Oxypteryx sp.	22 males: Cyprus, Paphos district, Nikokleia, 70m, 34.7316760°N, 32.5851166°E; 3 ex., 06-16.iv.2013; 1 ex., 9.x.2013; 2 ex., 25.iii.2014; Kouklia, 108m, 34.72096°N, 32.5905594°E, 1 ex., 27.iii.2017; 1 ex., 24.iv.2017; 14 ex., Kidasi (0.7km NE), 298m, 34.813095°N, 32.718885°E, 25.iv.2017. I. Barton leg. & prep.
Gelechiidae	Pragmatodes sp.	BOLD:AFN5947	6	6	x	BOLD:ACG2243	3.21	Elachista sp. [misidentification]	10 exx: Cyprus, Kato Drys, 17.iv.2002. Cyprus, Paphos district, Kidasi, 10.x.2017. Cyprus, Paphos district, Neo Chorio, 15-24.v.2017. Cyprus, Larnaka district, Vavla, 24-28.v.2017. Cyprus, Laneija, 19.iv.2002, leg. J. Junnilainen. Additional samples in coll. TLMF and CHNHM.
Gelechiidae	Psamathocrita sp.	BOLD:ADF0071	2	3		BOLD:AAY1474	9.18	Phthonerodes scotarcha	1 male: Cyprus, Agios Nikolaos, Kefelos bridge, 520m, 5.iv.2022, J. Junnilainen leg. & det.
Gelechiidae	Scrobipalpa sp.	BOLD:ACE0303	2	4		BOLD:ACZ6166	5.77	Scrobipalpa ergasima
Gelechiidae	Stomopteryx sp. 1	BOLD:ADM8516	6	7		BOLD:ACW1714	2.56	Stomopteryx remissella	2 males: Cyprus, Paphos district, Struompi, 17.v.2017, J. Junnilainen leg. & det. 1 male: Cyprus, Paphos district, Neo Chorio, 80m, 35.023°N, 32.390°E, 15-24.v.2017, J. Junnilainen leg. & det. Additional samples in coll. TLMF and CHNHM.
Gelechiidae	Stomopteryx sp. 2	BOLD:AGH8269	2	3		BOLD:ADW0911	4.17	Stomopteryx sp.
Geometridae	Ascotis sp.	BOLD:AAC0406	4	12		BOLD:AAC0403	4.26	Ascotis selenaria	1 male: Cyprus, Kakopetria, 22.iv.2002, J. Junnilainen leg.
Geometridae	Charissa sp.	BOLD:AGO7031	1	1	x	BOLD:AAC1039	2.24	Charissa variegata cava
Geometridae	Menophra sp.	BOLD:AGO7033	3	3	x	BOLD:AAC8802	2.94	Menophra berenicidaria	Additional samples in coll. Junnilainen.
Geometridae	Neognopharmia sp.	BOLD:AAE0106	4	4	x	BOLD:AAC8360	2.26	Neognopharmia stevenaria	Additional samples in coll. TLMF and CHNHM.
Gracillariidae	Caloptilia sp.	BOLD:ACI4367	2	2	x	BOLD:AAE3456	2.88	Caloptilia elongella
Gracillariidae	Cupedia sp.	BOLD:AFO5720	3	3		BOLD:ABV8138	1.44	Cupedia sp.	Additional samples in coll. Junnilainen.
Gracillariidae	Phyllocnistis sp.	BOLD:ACL6215	2	2	x	BOLD:AAL5482	3.55	Phyllocnistis asiatica	1 ex: Cyprus, Limassol, Akrotiri, 34°37'29"N, 32°56'49"E, 12.xi.2021 T. Kämäräinen & O. Reunanen leg, J. Junnilainen det & coll.
Gracillariidae	Phyllonorycter sp. 1	BOLD:AGO6229	3	3	x	BOLD:AEV2533	3.21	Phyllonorycter sp.
Gracillariidae	Phyllonorycter sp. 2	BOLD:AAZ3044	1	2		BOLD:AAD8125	4.65	Phyllonorycter corylifoliella	1 male: Cyprus, Paphos district, Neo Chorio, 80m, 35.023°N, 32.390°E, ex.larva on Crataegus azarolus 15-24.v.2017, J. Junnilainen leg.
Gracillariidae	Phyllonorycter sp. 3	BOLD:ACI4152	4	4	x	BOLD:AAF6537	3.21	Phyllonorycter stettinensis
Gracillariidae	Phyllonorycter sp. 4	BOLD:ABW7157	2	3		BOLD:ABZ1078	2.43	Phyllonorycter gerasimovi
Lecithoceridae	Lecithocera sp.	BOLD:AEH1866	1	1	x	BOLD:AGO7181	3.04	Lecithocera sp.	2 males and 1 female: Cyprus, Paphos district, Neo Chorio, 80m, 35.023°N, 32.390°E, 15-24.v.2017, J. Junnilainen leg. & det. 1 male: Cyprus, Larnaka district, Vavla, 472m, 34.826°N, 33.285°E, 28.v.2017, J. Junnilainen leg. & det.
Meessiidae	Eudarcia sp. 1	BOLD:AGO5629	2	2	x	BOLD:AGO5631	4.17	Eudarcia sp. 2	4 males: Cyprus, Paphos district, Neo Chorio, 80m, 35.023°N, 32.390°E, 15-25.v.2017, J. Junnilainen leg. & det.
Meessiidae	Eudarcia sp. 2	BOLD:AGO5631	1	1	x	BOLD:AGO5629	4.17	Eudarcia sp. 1
Meessiidae	Eudarcia sp. 3	BOLD:AHB4862	1	1	x	BOLD:AFO7793	2.41	Eudarcia holtzi
Nepticulidae	Ectoedemia sp.	BOLD:ACU5568	1	1	x	BOLD:ACE4977	1.28	Ectoedemia pubescivora
Nepticulidae	Stigmella sp. 1	BOLD:ADL1772	1	1	x	BOLD:AAF3352	5.07	Stigmella catharticella
Nepticulidae	Stigmella sp. 2	BOLD:ACU5959	1	1	x	BOLD:ACB8338	3.62	Stigmella corylifoliella [possibly a deviating Stigmella glutinosae]
Nepticulidae	Trifurcula sp.	BOLD:ADI3842	2	2	x	BOLD:ACG9464	6.57	Trifurcula etnensis [new species, currently under description]
Noctuidae	Bryophila sp.	BOLD:ADC6751	1	2		BOLD:AAZ9663	4.01	Bryophila sp.
Noctuidae	Calocucullia sp.	BOLD:AGW9741	1	1	x	BOLD:AEC2849	3.69	Calocucullia celsiae	6 males, 5 females: Cyprus, Agios Nikolaos, Kefelos bridge, 520m, 5.iv.2022, J. Junnilainen leg. & det.
Noctuidae	Polymixis sp.	BOLD:AHC4174	1	1	x	BOLD:AFH2556	1.32	Polymixis bischoffi
Noctuidae	Xestia sp.	BOLD:ACG4935	1	5		BOLD:AEH6356	1.76	Xestia sp.	Additional samples in coll. Junnilainen and TLMF.
Oecophoridae	Batia sp. 1	BOLD:ADE9725	4	4	x	BOLD:AGP3763	2.25	Batia sp. 2	Additional samples in coll. Junnilainen and TLMF.
Oecophoridae	Batia sp. 2	BOLD:AGP3763	2	2	x	BOLD:ADE9725	2.25	Batia sp. 1
Oecophoridae	Callima sp.	BOLD:AGP3644	4	4	x	BOLD:AGP3645	2.4	Callima levantina	10 males, 6 females: Cyprus, Paphos district, Neo Chorio, 80m, 35.023°N, 32.390°E, 15-24.v.2017, J. Junnilainen leg. & det. Additional samples in coll. TLMF and CHNHM.
Oecophoridae	Denisia sp.	BOLD:ADM4210	2	2	x	BOLD:ACW8519	6.89	Denisia sp.
Oecophoridae	Pleurota sp. 1	BOLD:ADA2309	12	12	x	BOLD:ACW2026	6.86	Pleurota wiltshirei	6 males: Cyprus, Kato drys, 23-28.iv.2002, J. Junnilainen leg. & det. 2 males: Cyprus, Cape Greko, 27.iv.2002. J. Junnilainen leg. & det. 4 males: Cyprus, Paphos district, Stroumpi, 405m, 34.872°N, 32.477°E, 17.v.2019, J. Junnilainen leg. & det. 4 males, 2 females: Cyprus, Paphos district, Neo Chorio, 80m, 35.023°N, 32.390°E, 15-24.v.2017, J. Junnilainen leg. & det. 2 males: Cyprus, Larnaca distr…
Oecophoridae	Pleurota sp. 2	BOLD:AGK5127	1	1	x	BOLD:ADA2588	2.68	Pleurota idalia	1 male: Cyprus, Paphos district, Neo Chorio, 80m, 35.023°N, 32.390°E, 15-25.v.2017, J. Junnilainen leg. & det. 1 female: Cyprus, Larnaca district, Vavla 472m, 34.826°N, 33.285°E, 28.v.2017, J. Junnilainen leg. & det. 6 males, 1 female: Cyprus, Kato Drys, 23.iv.2002, J. Junnilainen leg. & det. Additional samples in coll. TLMF and CHNHM.
Opostegidae	Pseudopostega sp.	BOLD:AGX7168	1	1	x	BOLD:ACU5903	2.53	Pseudopostega chalcopepla	1 female, Cyprus Kyrenia, 10.iv.1947, Wiltshire, E. van Nieukerken det. as P. chalcopepla, Genitalia EvN2897, coll. ZMUC.
Peleopodidae	Odites sp.	BOLD:AEO7706	5	5	x	BOLD:AAX0209	2.54	Odites kollarella	3 males: Cyprus, Limassol, Salt lake Akrotiri, 10m, 34.602°N, 32.976°E, 31.x.2019, J. Junnilainen leg. & det. Additional samples in coll. TLMF and CHNHM.
Pterophoridae	Agditis sp.	BOLD:ADZ9368	2	4		BOLD:ADI4924	3.04	Agdistis sp.	4 males, 1 female: Cyprus, Paphos district, Neo Chorio, 80m, 35.023°N, 32.390°E, 15-24.v.2017. 1 male: Cyprus, Paphos district, Struompi, 17.v.2017, J. Junnilainen leg. & det. BGE_MZH_LEP_2219. Additional samples in coll. TLMF.
Pterophoridae	Merrifieldia sp.	BOLD:AGV0386	4	4	x	BOLD:AEC3847	2.29	Merrifieldia sp.	2 males, 1 female: Cyprus, Paphos district, Neo Chorio, 80m, 35.023°N, 32.390°E, 15-24.v.2017, J. Junnilainen leg. & det. 3 males, 2 females: Cyprus, Paphos district, Pano Arodes, 450m, 34.917°N, 32.393°E, 23.v.2017, J. Junnilainen leg. & det. 16 males, 16 females: Cyprus, Limassol, Salt lake Akrotiri, 10m, 34.625°N, 32.948°E, 31.x.2019, J. Junnilainen leg. & det. BGE_MZH_LEP_2215. Additional sam…
Pterophoridae	Stenoptilia sp.	BOLD:ABW6859	2	12		BOLD:AAO2603	4.19	Stenoptilia plagiodactylus	1 male: Cyprus, Larnaka district, Kato Drys, 430m, 34.841°N, 33.302°E, 25.v.2017, J. Junnilainen leg. & det. BGE_MZH_LEP_2221. 1 male: Cyprus, Limassol district, Chandria, Matri Peak Rt. Adelfoi, 1475m, 34.952°N, 32.996°E, 1.xi.2019, J. Junnilainen leg. & det. BGE_MZH_LEP_2227. Additional samples in coll. TLMF.
Pyralidae	Epischnia sp. 1	BOLD:AFP6311	3	3	x	BOLD:ADR7630	4.33	Epischnia cretaciella	5 males: Cyprus, Larnaca district, Kato Drys, 430m, 34.841°N, 33.302°E, 23.iv.2002, J. Junnilainen leg. & det. Genitalia in glycerol. 2 males: Cyprus, Paphos district, Peyia, 480m, 34.903°N, 32.402°E, 16.v.2017, J. Junnilainen leg. & det. Genitalia in glycerol. Additional samples in coll. TLMF.
Pyralidae	Epischnia sp. 2	BOLD:AGO9735	3	3	x	BOLD:AEE4514	3.69	Epischnia sp.	1 male: Cyprus, Paphos district, Prastio, 266m, 34.790°N, 32.693°E, 7-18.xi.2021, T. Kämäräinen & O. Reunanen leg. J. Junnilainen det. Genitalia in glycerol. Additional samples in coll. TLMF.
Pyralidae	Hypotia sp.	BOLD:AFM1674	3	6		BOLD:AET3040	5.45	Hypotia corticalis	Additional samples in coll. TLMF.
Pyralidae	Hypsotropa sp. 1	BOLD:AEP1443	6	7		BOLD:ADY5995	3.04	Hypsotropa sp.	Additional samples in coll. TLMF and CHNHM.
Pyralidae	Hypsotropa sp. 2	BOLD:AGO7295	1	1	x	BOLD:AGV2100	2.24	Hypsotropa sp.	Additional samples in coll. TLMF.
Pyralidae	Polyocha sp.	BOLD:AHA8829	1	1	x	BOLD:ACA9386	4.33	Polyocha strigosa
Pyralidae	Stemmatophora sp.	BOLD:AEH0581	4	4		BOLD:AEO2608	6.57	Stemmatophora brunnealis	Additional samples in coll. Junnilainen, TLMF and CHNHM.
Stathmopodidae	Tortilia sp.	BOLD:AHA7283	1	1	x	BOLD:AFX3870	3.05	Tortilia graeca	1 female: Cyprus, Larnaca district, Vavla, 472m, 34.826°N, 33.285°E, 28.v.2017, J. Junnilainen leg. & det. Genitalia in glycerol. 1 male, 1 female: Cyprus, Paphos district, Neo Chorio, 80m, 35.023°N, 32.390°E, 15-25.v.2017, J. Junnilainen leg. & det.
Tineidae	Edosa sp.	BOLD:AFO6731	4	4	x	BOLD:AAX9697	6.25	Edosa fuscoviolacella	Additional samples in coll. Junnilainen, TLMF and CHNHM.
Tineidae	Gen.? sp.	BOLD:AFN3852	2	3		BOLD:ACR6566	11.24	Macrobathra sp.
Tineidae	Gen.? sp.	BOLD:AGO5632	1	1	x	BOLD:AGO7067	3.65	Autostichidae
Tineidae	Hapsifera sp.	BOLD:AFN8455	3	3	x	BOLD:AEI7400	4.81	Hapsifera luridella	1 male, 1 female: Cyprus, Kato Drys, 23.iv.2002. 1 male: Cyprus, Cape Greko, 23.iv.2002. 1 female: Cyprus, Larnaca district, Kato Drys, 430m, 34.842°N, 33.302°E, 25.v.2017, J. Junnilainen leg. 2 females: Cyprus, Paphos district, Kidasi (0.7km NE), 298m, 34.813095°N, 32.718885°E, 17.v.2018, I. Barton leg. & prep. Additional samples in coll. TLMF and CHNHM.
Tineidae	Monopis sp.	BOLD:AGO5627	4	4	x	BOLD:ACV2954	10.43	Monopis imella ["Tinea omichlopis" in BOLD; misidentified]	1 male: Cyprus, Kato Drys, 17-23.iv.2002, J. Junnilainen leg. & det. Genitalia in glycerol. 5 males, 3 females: Cyprus, Limassol, Salt lake Akrotiri, 10m, 34.625°N, 32.948°E, 31.x.2019. J. Junnilainen leg. & det. 3 males, 2 females: Cyprus, Paphos district, Kidasi, 250m, 34.796°N, 32.702°E, 31.x.2019. J. Junnilainen leg. & det.
Tineidae	Neurothaumasia sp. 1	BOLD:AFO7408	1	1	x	BOLD:AEI9677	5.77	Neurothaumasia macedonica	1 male: Cyprus, Larnaca district, Vavla, 472m, 34.826°N, 33.285°E, 28.v.2017, J. Junnilainen leg. & det. Genitalia in glycerol. 3 males: Cyprus, Larnaca district, Vavla, 472m, 34.826°N, 33.285°E, 28.v.2017, J. Junnilainen leg. & det. Genitalia in glycerol. 2 males: Cyprus, Larnaka district, Kato Drys, 430m, 34.841°N, 33.302°E, 25.v.2017, J. Junnilainen leg. & det. Genitalia in glycerol.
Tineidae	Neurothaumasia sp. 2	BOLD:AFP6076	1	1	x	BOLD:ACV2463	2.72	Neurothamasia sp. [misidentified as N. ankerella in BOLD]
Tineidae	Neurothaumasia sp. 3	BGE_MZH_LEP_1998	1	1	x	BOLD:AFX7115	6.79	Neurothaumasia tenuipennella	2 males: Cyprus, Paphos district, Neo Chorio, 80m, 35.023°N, 32.390°E, 15-24.v.2017, J. Junnilainen leg. & det. 1 male: Cyprus, Paphos district, Pano Arodes, 450m, 34.917°N, 32.393°E, 23.v.2017, J. Junnilainen leg. & det. Genitalia in glycerol.
Tineidae	Trichophaga sp.	BOLD:AEA1221	6	11		BOLD:AAU2289	5.13	Trichophaga bipartitella	Additional samples in coll. Junnilainen, TLMF and CHNHM.
Tortricidae	Epinotia sp.	BOLD:AGL9712	1	1	x	BOLD:AAB1662	6.14	Epinotia lindana
Tortricidae	Eucosma sp.	BOLD:ACL6157	1	1	x	BOLD:AAY5497	2.88	Eucosma clarescens
Tortricidae	Neocochylis sp.	BOLD:AHB0052	1	1	x	BOLD:AAY8052	4.01	Neocochylis salebrana [N. molliculana (Arenberger & Wimmer 1996)]
Ypsolophidae	Ypsolopha sp. 1	BOLD:AGO5496	2	2	x	BOLD:AEL6857	2.25	Ypsolopha sp.	5 males, 5 females: Cyprus, Larnaca district, Vavla, 472m, 34.826°N, 33.285°E, 28.v.2017, J. Junnilainen leg. & det. Additional samples in coll. TLMF.
Ypsolophidae	Ypsolopha sp. 2	BOLD:AEH6266	1	11		BOLD:ACJ6535	4.71	Ypsolopha sp.	Additional samples in coll. TLMF.
