# Supplementary material for: Well-Known, Misidentified, or Unnamed? A DNA Barcode-Based Reassessment of the Lepidoptera Fauna of Cyprus Supported by Morphology
Source: Insects. 2025 Dec 19;17(1):4. doi: 10.3390/insects17010004 (PMC12841640; doi:10.3390/insects17010004)
Supplement: Supplementary file 1 [file insects-17-00004-s001.zip › Table S3_New_faunistic_records_DNA_based.xlsx]

## Sheet: NEWRecords_DNA-Based
New faunistic species records for Cyprus based on DNA barcodes
Family	Species	BIN	Specimen Page
Alucitidae	Alucita zonodactyla Zeller, 1847	BOLD:ADK8918	TLMF_Lep_42214
Coleophoridae	Coleophora variicornis Toll, 1952	BOLD:ABX6167	CNCLEP00037742
Cosmopterigidae	Alloclita deprinsi Koster & Sinev, 2003	BOLD:AGP5658	TLMF_Lep_39141
Cosmopterigidae	Anatrachyntis badia (Hodges, 1962)	BOLD:AAB4947	TLMF_Lep_46362
Cosmopterigidae	Limnaecia phragmitella Stainton, 1851	BOLD:AAA7368	TLMF_Lep_42393
Crambidae	Dolicharthria metasialis (Rebel, 1916)	BOLD:AAO4529	TLMF_Lep_42188
Crambidae	Glaucocharis euchromiella (Ragonot, 1895)	BOLD:AHB4350	TLMF_Lep_46551
Depressariidae	Agonopterix rotundella (Douglas, 1846)	BOLD:ADC0980	TLMF_Lep_46507
Depressariidae	Depressaria bantiella (Rocci, 1934)	BOLD:ABY4795	TLMF Lep 19017
Douglasiidae	Klimeschia lutumella (Amsel, 1938)	BOLD:ADM5774	TLMF_Lep_46288
Elachistidae	Elachista griseella (Duponchel, [1843])	BOLD:ABA4185	MM20939
Erebidae	Eilema costalis (Zeller, 1847)	BOLD:AEH4650	TLMF_Lep_39261
Epermeniidae	Epermenia aequidentellus (Hofmann, 1867)	BOLD:AAL0665	TLMF_Lep_42219
Gelechiidae	Caryocolum proxima (Haworth, 1828)	BOLD:AAH4687	TLMF_Lep_42221
Gelechiidae	Dichomeris helianthemi (Walsingham, 1903)	BOLD:AAV6610	MM26851
Gelechiidae	Gelechia obscuripennis (Frey, 1880)	BOLD:ABY8998	TLMF_Lep_39179
Gelechiidae	Helcystogramma lutatella (Herrich-Schäffer, [1854])	BOLD:AAI6980	TLMF_Lep_46473
Gelechiidae	Isophrictis kefersteiniellus (Zeller, 1850)	BOLD:AEI4279	IB2367
Gelechiidae	Parastenolechia nigrinotella (Zeller, 1847)	BOLD:AAL3237	TLMF_Lep_42200
Gelechiidae	Pexicopia malvella (Hübner, [1805])	BOLD:AAD9025	TLMF_Lep_46447
Gelechiidae	Scrobipalpa spergulariella (Chrétien, 1910)	BOLD:AAV4547	TLMF_Lep_42359
Gelechiidae	Stenolechiodes macrolepiellus Huemer & Karsholt, 1999	BOLD:AEX1082	MM26780
Gelechiidae	Teleiodes luculella (Hübner, [1813])	BOLD:AGP5362	TLMF Lep 25375
Gelechiidae	Telphusa cistiflorella (Constant, 1889)	BOLD:ADF1478	MM26812
Geometridae	Acanthovalva inconspicuaria (Hübner, [1819])	BOLD:AAB5956	TLMF_Lep_42619
Geometridae	Eupithecia irriguata (Hübner, [1813])	BOLD:AGX3594; BOLD:AGX3595	TLMF_Lep_46188
Geometridae	Eupithecia unedonata Mabille, 1868	BOLD:AAB4294	BGE_MZH_LEP_1622
Nepticulidae	Ectoedemia caradjai (Groschke, 1944)	Seq. (without BIN)	RMNH.INS.24323
Nepticulidae	Ectoedemia contorta van Nieukerken, 1985	BOLD:ACU5570	RMNH.INS.30408
Nepticulidae	Zimmermannia monemvasiae (van Nieukerken, 1985)	BOLD:ADA1969	RMNH.INS.24796
Noctuidae	Bryophila felina (Eversmann, 1852)	BOLD:ACE6481	TLMF_Lep_42612
Nolidae	Nycteola asiatica (Krulikovsky, 1904)	BOLD:AAF3048	TLMF_Lep_42545
Opostegidae	Opostega spatulella Herrich-Schäffer, [1855]	BOLD:ACG8635	TLMF_Lep_42376
Pterophoridae	Capperia loranus (Fuchs, 1895)	BOLD:ADR2957	TLMF_Lep_42255
Pterophoridae	Hellinsia coniodactylus (Staudinger, 1859)	BOLD:ADR4620	TLMF_Lep_46256
Pyralidae	Achroia grisella (Fabricius, 1794)	BOLD:AAB1547	TLMF_Lep_42463
Pyralidae	Acrobasis obtusella (Hübner, 1796)	BOLD:AAJ1681	TLMF_Lep_42520
Pyralidae	Acrobasis xanthogramma (Staudinger, 1870)	BOLD:ACR8981	TLMF_Lep_39195
Pyralidae	Aglossa signicostalis Staudinger, 1870	BOLD:AGP4310	TLMF_Lep_42288
Pyralidae	Delplanqueia inscriptella (Dupopnchel, 1836)	BOLD:AAC5269	TLMF_Lep_42470
Pyralidae	Dioryctria pineae (Staudinger, 1859)	BOLD:ACF0860	MM26954
Pyralidae	Ephestia abnormalella Ragonot, 1887	BOLD:AFO3293	TLMF_Lep_39079
Pyralidae	Hypsotropa paucipunctella Ragonot, 1895	BOLD:AGO7295	TLMF_Lep_42527
Pyralidae	Pempelia albariella Zeller, 1839	BOLD:AAU3579	TLMF_Lep_46457
Pyralidae	Peoria cremoricosta (Ragonot, 1895)	Seq. (without BIN)	BGE_MZH_LEP_2002
Scythrididae	Episcythris triangulella (Ragonot, 1874)	BOLD:AGO5782	TLMF_Lep_42276
Tineidae	Elatobia bugrai Koçak, 1981	BOLD:AFO6568	TLMF_Lep_39176
Tortricidae	Bactra bactrana (Kennel, 1901)	BOLD:ACR0915	TLMF_Lep_46346
Tortricidae	Clepsis trivia (Meyrick, 1913)	BOLD:AGP5021	TLMF_Lep_42268
Tortricidae	Cnephasia cupressivorana (Staudinger, 1870)	BOLD:AAQ1950	TLMF_Lep_46232
Tortricidae	Cochylimorpha additana (Kennel, 1901)	BOLD:AGN2894	BGE_MZH_LEP_0379
Tortricidae	Cydia alienana (Caradja, 1916)	BOLD:AGP2336	TLMF_Lep_42240
Tortricidae	Endothenia ustulana (Haworth, 1811)	BOLD:ACE5169	TLMF_Lep_42480
Tortricidae	Lobesia artemisiana (Zeller, 1847)	BOLD:AAY5649	TLMF_Lep_39144
Tortricidae	Lobesia limoniana (Millière, 1860)	BOLD:AAV7370	TLMF_Lep_42361
Tortricidae	Lobesia porrectana (Zeller, 1847)	BOLD:ADR7960	TLMF_Lep_42344
Yponomeutidae	Zelleria hepariella Stainton, 1849	BOLD:ADI5177	TLMF_Lep_42426
