# Supplementary material for: Well-Known, Misidentified, or Unnamed? A DNA Barcode-Based Reassessment of the Lepidoptera Fauna of Cyprus Supported by Morphology
Source: Insects. 2025 Dec 19;17(1):4. doi: 10.3390/insects17010004 (PMC12841640; doi:10.3390/insects17010004)
Supplement: Supplementary file 1 [file insects-17-00004-s001.zip › Table S4_New_faunistic_records_morphology_based.xlsx]

## Sheet: NEWRecords_morphology-based
New faunistic species records for Cyprus based solely on morphology
Family	Species	Data/link
Bedelliidae	Bedellia ehikella Szőcs, 1967	10 exx: Cyprus, Larnaka district, Kato Drys, 23.iv.2002, J. Junnilainen leg. & det. Genitalia in glycerol.
Coleophoridae	Coleophora ochrea (Haworth, 1828)	1 female: Cyprus, Paphos district, Kouklia, 108m, 34.70278°N, 32.59050°E, 26.ix.2018, I. Barton leg., prep. & det. Gen. slide IB 1770 female.
Coleophoridae	Coleophora pennella ([Denis & Schiffermüller], 1775)	1 ex.: Cyprus, Paphos District, Nikokleia, 70m, 34.76137°N, 32.58511°E, 19.iv.2012, I. Barton leg. & prep., G. Baldizzone det. Gen. slide.
Cosmopterigidae	Bifascioides leucomelanella (Rebel, 1917)	1 ex.: Cyprus, Nicosia, 14.VII.2025. [https://www.inaturalist.org/observations/299138212]
Cosmopterigidae	Cosmopterix pulchrimella Chambers, 1875	2 males: Cyprus, Paphos district, Neo Chorio, 80m, 35.023°N, 32.390°E, 15-24.v.2017, J. Junnilainen leg. & det. 1 female: Cyprus, Paphos district, Pano Arodes, 450m, 34.917°N, 32.393°E, 23.v.2017. J. Junnilainen leg. & det.
Crambidae	Dolicharthria stigmosalis (Herrich-Schäffer, [1848])	1 ex.: N Cyprus, Iskele, Bafra/Vokolida, Thalassa Beach, 4m, 35.33139°N, 34.068333°E, 3.iv.2025, P. Huemer leg. & det.
Crambidae	Euchromius vinculellus (Zeller, 1847)	6 ex.: Cyprus: Paphos District, Nikokleia, 70m, 34.76137°N, 32.58511°E (IB1302 & 1310, males, 03.x.2013; IB1405, 09.x.2013; IB1538-9, 24.iii.2014). 1 ex., Cyprus, Kouklia, 35m, 34.716941°N , 32.57336° (IB1820, male) 12.v.2014, I. Barton leg., prep. & det.
Crambidae	Eudonia speideli Leraut, 1982	1 male, 2 females: Cyprus, Limassol, Akrotiri, 10m, 34.601°N, 32.976°E, 2.xi.2019, J. Junnilainen leg. & det.
Crambidae	Evergestis frumentalis (Linnaeus, 1761)	1 female: Cyprus, Paphos district, Kidasi (1.1km NE), 311m, 34.81457°N, 32.72103°E, 30.iii.2017, I. Barton leg., prep. & det. Gen. slide.
Crambidae	Patania balteata (Fabricius, 1798)	1 male: Cyprus, Paphos district, Neo Chorio, 80m, 35.023°N, 32.390°E, 15-24.v.2017, J. Junnilainen leg. & det.
Crambidae	Pyrausta purpuralis (Linnaeus, 1758)	1 male: Cyprus, Paphos district, Kidasi, 250m, 34.796°N, 32.702°E, 31.x-3.xi.2019, J. Junnilainen leg. & det.
Depressariidae	Agonopterix cnicella (Treitschke, 1832)	2 males: Cyprus, Paphos district, Prastio, 266m, 34.790°N, 32.693°E, 7-18.xi.2021, T. Kämäräinen & O. Reunanen leg., J. Junnilainen det. Genitalia in glycerol.
Depressariidae	Agonopterix subpropinquella (Stainton, 1849)	2 males: Cyprus, Larnaca district, Vavla, 472m, 34.826°N, 33.285°E, 28.v.2017, J. Junnilainen leg. & det. Genitalia in glycerol.
Depressariidae	Depressaria floridella Mann, 1864	1 female: Cyprus, Paphos district, Prastio, 266m, 34.790°N, 32.693°E, 7-18.xi.2021, T. Kämäräinen & O. Reunanen leg., J. Junnilainen det. Genitalia in glycerol.
Depressariidae	Depressaria hirtipalpis Zeller, 1854	1 male: Cyprus, Limassol, Akrotiri, 10m, 34.625°N, 32.948°E, 31.x.2019, J. Junnilainen leg. & det. Genitalia in glycerol.
Drepanidae	Watsonalla uncinula (Borkhausen, 1790)*	1 female; Cyprus, Paphos distrcit, Kidasi, 410m, 2.xi.2012, D. Bolt det. & fot. [https://forum.lepiforum.org/post/388718]
Erebidae	Dysauxes parvigutta (Christoph, 1889)	1 male: Cyprus, Paphos district, Prastio, 266m, 34.790°N, 32.693°E, 7-18.xi.2021, T. Kämäräinen & O. Reunanen leg. J. Junnilainen det. Genitalia in glycerol.
Erebidae	Schrankia costaestrigalis (Stephens, 1834)	2 males, 1 female: Cyprus, Paphos district, Kidasi, 250m, 34.796°N, 32.702°E, 3.xi.2019, J. Junnilainen leg. & det..
Gelechiidae	Psoricoptera gibbosella (Zeller, 1839)	6 ex.: Cyprus, Paphos district, Kidasi, 0.7km NE, 292m, 34.81316°N, 32.71893°E, 17.v.2018, I. Barton leg., prep. & det. Gen. slide female (IB2905).
Gelechiidae	Scrobipalpa bradleyi Povolný, 1971	1 female: Cyprus, Limassol, Akrotiri, 12.xi.2021, T. Kämäräinen & O. Reunanen leg., J. Junnilainen det. & coll. Genitalia in glycerol.
Gelechiidae	Scrobipalpa voltinella (Chrétien, 1898)	1 male: Cyprus, Limassol, Akrotiri, 12.xi.2021, T. Kämäräinen & O. Reunanen leg., J. Junnilainen det. & coll. Genitalia in glycerol.
Geometridae	Eupithecia antalica Mironov, 2001	2 males: Cyprus, Larnaka district, Kato Drys, 430m, 34.841°N, 33.302°E, 17.iv.2002, J. Junnilainen leg. & det. 1 male: Cyprus, Cape Greko, 22.iv.2002, J. Junnilainen leg. & det.
Geometridae	Phigalia pilosaria ([Denis & Schiffermüller], 1775)	1 male: Cyprus, Paphos district, Kidasi, 34°48.6'N, 32°43.0'E, 300m, 10.ii.2013, H. Strutzberg leg. & det. [https://lepiforum.org/wiki/page/Phigalia_pilosaria]
Gracillariidae	Aspilapteryx tringipennella (Zeller, 1839)	1 female: Cyprus, Paphos district, Neo Chorio 80m, 35.023°N, 32.390°E, 15-25.v.2017, J. Junnilainen leg. & det. Genitalia in glycerol.
Gracillariidae	Caloptilia coruscans (Walsingham, 1907)	1 female: Cyprus, Paphos district, Kouklia, 108m, 34.70278°N, 32.59050°E, 16.v.2018, leg., prep. & det. I. Barton. Gen. slide IB 1738.
Gracillariidae	Phyllonorycter lapadiella (Krone, 1909)	1 male: Cyprus, Larnaka district, Vavla, 472m, 34.826°N, 33.285°E, 28.v.2017, J. Junnilainen leg. & det. Genitalia in glycerol. 1 male: Cyprus, Paphos district, Neo Chorio, 80m, 35.023°N, 32.390°E, 15-24.v.2017, J. Junnilainen leg. & det. Genitalia in glycerol.
Gracillariidae	Phyllonorycter mespilella (Hübner, [1805])	1 male: Cyprus, Paphos district, Kidasi, 250m, 34.796 °N, 32.702°E, 31.x.2019, J. Junnilainen leg. & det. Genitalia in glycerol. 1 female: Cyprus, Limassol, Akrotiri, 10m, 34.625°N, 32.948°E, 31.x.2019, J. Junnilainen leg. & det.
Nepticulidae	Stigmella nivenburgensis (Preissecker, 1942)	2 leafmines: Cyprus, Paphos district, Choulou, 34.875°N, 32.573°E, on Salix alba, I. Barton leg., RMNH coll.
Noctuidae	Ctenoplusia limbirena (Guenée, 1852)	1 ex: Cyprus,Troodos Mts., Agios Nikolaos, 34°52´16´´N, 32°46´44´´E, 830 m, 3.xi.2008, E. Friedrich leg. & det. [https://lepiforum.org/wiki/page/Ctenoplusia_limbirena]
Noctuidae	Euxoa zernyi Boursin, 1944	1 male: Cyprus, Limassol, Akrotiri, 30.x.2008, E. Friedrich leg. & det. [https://lepiforum.org/wiki/page/Euxoa_zernyi]
Nolidae	Bryophilopsis roederi (Standfuss, 1892)	2 ex.: Cyprus, Limassol, Souni Zanatzia, 354 m, 3. + 5.viii.2022, phot. J. East, det. J. Chainey. [https://lepiforum.org/wiki/page/Bryophilopsis_roederi]
Nolidae	Garella nilotica (Rogenhofer, 1882)	1 male: Cyprus, Limassol, Salt lake Akrotiri, 10m, 34.602°N, 32.976°E, 2.xi.2019, J. Junnilainen leg. & det.
Nolidae	Meganola impura (Mann, 1862)	1 male: Cyprus, Paphos district, Pano Arodes, 450m, 34.917°N, 32.393°E, 23.v.2017, J. Junnilainen leg. & det. 1 male, Cyprus, Paphos district, SW Kidasi, 250m, 7.x.2013, E. Friedrich leg. & det. [https://lepiforum.org/wiki/page/Meganola_impura]
Nolidae	Xanthodes albago (Fabricius, 1794)	1 ex.: Cyprus, Paphos district, Melanos, 18.viii.2022 [https://www.inaturalist.org/observations/131361803]
Pterophoridae	Hellinsia carphodactyla (Hübner, [1813])	1 male: Cyprus, Kato Drys, 23.iv.2002, J.Junnilainen leg. & det. Genitalia in glycerol
Pyralidae	Aphomia sabella (Hampson, 1901)	2 ex.: Cyprus, Limassol, Souni Zanatzia, 354 m, 3. + 9.vii.2021, phot. J. East, conf. A. Steiner. [https://lepiforum.org/wiki/page/Aphomia_sabella]
Pyralidae	Epischnia asteris Staudinger, 1870	10 exx.: Cyprus, Limassol, Akrotiri, 10m, 34.601°N, 32.976°E, 2.xi.2019, J. Junnilainen leg. & det.
Pyralidae	Euzophera lunulella (Costa, [1836])	1 male: Cyprus, Paphos district, Kouklia, 108m, 34.70278°N, 32.59050°E, 18.v.2018, I. Barton leg., prep. & det. Gen. slide.
Pyralidae	Euzopherodes lutisignella (Mann, 1869)	2 ex.: Cyprus, Paphos district, Oreites Forest, 340m, 34.730715°N, 32.63669°E, 29.ix.2025, I. Barton leg. & det. Gen. slide female. 1 ex.: Cyprus, Kouklia, 108m, 34.70278°N, 32.59050°E, 26.ix.2018, I. Barton leg. & det.
Pyralidae	Stemmatophora combustalis (Fischer von Röslerstamm, 1841)	1 male: Cyprus, Larnaka district, Vavla, 472m, 34.826°N, 33.285°E, 28.v.2017, J. Junnilainen leg. & det.
Scythrididae	Scythris apicalis (Zeller, 1847)	1 male: Cyprus, Paphos district, Neo Chorio, 80m, 35.023°N, 32.390°E, 15-24.v.2017, J. Junnilainen leg. & det. Genitalia in glycerol.
Stathmopodidae	Stathmopoda auriferella (Walker, 1864)	5 ex.: Cyprus, Paphos district, Kouklia, 108m, 34.70278°N, 32.59050°E, 26.ix.2018, leg., prep. & det. I Barton. Gen. slide male, female.
Tineidae	Gaedikeia kokkariensis Sutter, 1998	1 female: Cyprus, Kidasi (1.1km south), 265m, 34.79716°N, 32.70403°E, 26.x.2016, I. Barton leg. & prep., R. Gaedike det. Gen. slide IB 971.
Tineidae	Nemapogon arenbergeri Gaedike, 1986	1 male: Cyprus, Paphos district, Kidasi, 250m, 34.796°N, 32.702°E, 31.x.2019; 1 male: Cyprus, Limassol, Akrotiri, 10m, 34.601°N, 32.976°E, 3.xi.2019, J. Junnilainen leg. & det. Genitalia in glycerol.
Tortricidae	Cnephasia oxyacanthana (Herrich-Schäffer, [1851])	1 male: Cyprus, Larnaka district, Kato Drys, 17.iv.2002, J. Junnilainen leg. & det. Genitalia in glycerol.
Tortricidae	Cochylimorpha decolorella (Zeller, 1839)	1 ex.: Cyprus, Limassol, Souni Zanatzia, , 354 m, 27.II.2022, phot. J. East, det. J. Chainey [https://lepiforum.org/wiki/page/Cochylimorpha_decolorella]
Tortricidae	Cochylimorpha diana (Kennel, 1899)	10 exx.: Cyprus, Larnaka district, Kato Drys, 23.iv.2002, J. Junnilainen leg. & det. Genitalia in glycerol.
Tortricidae	Cochylimorpha langeana (Kalchberg, 1898)	1 ex.: Cyprus, Paphos district, Kedares, , 34°49'36"N 32°43'52"E, 480m, 3.x.2016, det. H. Strutzberg [https://lepiforum.org/wiki/page/Cochylimorpha_langeana]. 2 females: Cyprus, Paphos district, Kidasi 250m 34.796°N, 32.702°E, 3.xi.2019, J. Junnilainen leg. & det.. 1 male, 1 female: Cyprus, Paphos district, Prastio, 286m, 34.790°N, 32.693°E, 7-18.xi.2021, T.Kämäräinen & O. Reunanen leg., J. Junni…
Tortricidae	Cydia duplicana (Zetterstedt, 1839)	1 male: Cyprus, Paphos district, Neo Chorio, 80m, 35.023°N, 32.390°E, 15-25.v.2017, J. Junnilainen leg. & det.
Tortricidae	Endothenia oblongana (Haworth, 1811)	1 male: Cyprus, Paphos district, Nikokleia, 34.76137°N , 32.58511°E, 70m, 3.x.2013, I. Barton leg. & prep. Gen. slide IB 1308.
Tortricidae	Epiblema graphana (Treitschke, 1835)	1 male: Cyprus, Larnaka district, Kato Drys, 23.iv.2002, J. Junnilainen leg. & det. Genitalia in glycerol. 1 male: Cyprus, Paphos district, Nikokleia, 34.76137°N , 32.58511°E, 70m, 24.iv.2012, I. Barton leg. & prep. Gen. slide IB 1308.
Tortricidae	Epinotia dalmatana (Rebel, 1891)	6 males: Cyprus, Larnaca district, Vavla, 472m, 34.826°N, 33.285°E, 28.v.2017, J. Junnilainen leg. & det.
Tortricidae	Epinotia immundana (Fischer von Röslerstamm, 1839)	4 males, 2 females: Cyprus, Paphos district, Prastio 286m, 34.7909°N, 32.693°E, 3.iv.2002, J. Junnilainen leg. & det. Genitalia in glycerol.
Tortricidae	Hysterophora maculosana (Haworth, 1811)	1 male: Cyprus, Paphos district, Prastio, 286m, 34.7909°N, 32.693°E, 3.xi.2019, J. Junnilainen leg. & det. Genitalia in glycerol.
Tortricidae	Longicornutia epilinana (Duponchel, [1843])	1 male: Cyprus, Larnaka district, Kato Drys, 23.iv.2002, J. Junnilainen leg. & det. Genitalia in glycerol.
Tortricidae	Neocochylis hybridella (Hübner, [1813])	2 males: Cyprus, Paphos district, Tsada, 447m, 34.861°N, 32.481°E, 17.v.2017, J. Junnilainen leg. & det. Genitalia in glycerol.
Tortricidae	Pammene avetianae Kuznetsov, 1964	7 males, 2 females: Cyprus, Paphos district, Prastio, 286m, 34.7909°N, 32.693°E, 3.xi.2019, J. Junnilainen leg. & det. Genitalia in glycerol.
Tortricidae	Pammene nannodes Walsingham, 1900	1 male: Cyprus, Paphos district, Prastio, 286m, 34.7909°N, 32.693°E, 3.iv.2002, J. Junnilainen leg. & det. Genitalia in glycerol.
Tortricidae	Pammene querceti (Gozmány, 1957)	1 male: Cyprus, Pano Lefkara 5km W, 25.iv.2002, J. Junnilainen leg. & det. Genitalia in glycerol.
Tortricidae	Pseudeulia asinana (Hübner, [1799])	1 ex.: Cyprus, Limassol, Kato Platres, 920m, 9.iv.2016, S. Ratering phot. & det. [https://lepiforum.org/wiki/page/Pseudeulia_asinana]. 2 males: Cyprus, Paphos district, Agios Nikolaos, Kefelos bridge, 460m, 4.iv.2022, J. Junnilainen leg. & det.
Tortricidae	Sparganothis pilleriana ([Denis & Schiffermüller], 1775)	1 male: Cyprus, Paphos district, Neo Chorio, 80m, 35.023°N, 32.390°E, 15-25.v.2017, J. Junnilainen leg. & det.
Ypsolophidae	Ypsolopha trichonella (Mann, 1861)	2 males: Cyprus, Paphos district, Kouklia, 26.ix.2018 & 27.ix.2018, 108m, 34.70278°N, 32.59050°E, I. Barton leg., prep. & det.
