# Supplementary material for: Well-Known, Misidentified, or Unnamed? A DNA Barcode-Based Reassessment of the Lepidoptera Fauna of Cyprus Supported by Morphology
Source: Insects. 2025 Dec 19;17(1):4. doi: 10.3390/insects17010004 (PMC12841640; doi:10.3390/insects17010004)
Supplement: Supplementary file 1 [file insects-17-00004-s001.zip › Table S5_Unidentfied_records_morphology_based.xlsx]

## Sheet: Records_without_speciesID
Unidentified records based solely on morphology
Family	Taxon	Remarks
Autostichidae	Symmoca sp.	Symmoca cf. oenophila. 1 male: Cyprus, Larnaca district, Vavla, 472m, 34.826°N, 33.285°E, 28.v.2017, J. Junnilainen leg.
Coleophoridae	Coleophora sp. 1	Coleophora cf. luteolella. 2 males: Cyprus, Paphos district, Neo Chorio, 80m, 35.023°N, 32.390°E, 15-25.v.2017, J. Junnilainen leg. & det. Genitalia in glycerol.
Coleophoridae	Coleophora sp. 2	1 male: Cyprus Larnaca district, Vavla, 472m, 34.826°N, 33.285°E, 28.v.2017. J. Junnilainen leg. & det. Genitalia in glycerol.
Coleophoridae	Coleophora sp. 3	Coleophora cf. tauricella. 1 male: Cyprus, Paphos district, Piknic forest, 334m, 34.895°N, 32.351°E, 16.v.2016, J. Junnilainen leg. & det. Genitalia in glycerol.
Coleophoridae	Coleophora sp. 4	1 female: Cyprus, Paphos district, Tsada, 447m, 34.861°N, 32.481°E, 17.v.2017, J. Junnilainen leg. & det. Genitalia in glycerol.
Coleophoridae	Coleophora sp. 5	1 male: Cyprus, Paphos district, Prastio, 286m, 34.7909°N, 32.693°E, 3.iv.2002, J. Junnilainen leg. & det. Genitalia in glycerol.
Cosmopterigidae	Gen. ? sp.	Gielisella sp.? 3 females: Cyprus, Paphos district, Kouklia, 108m, 34.72096°N, 32.5905594°E, 13-14.v.2018, I. Barton leg. & prep. I. Barton.
Cosmopterigidae	Sorhagenia sp.	2 females: Cyprus, Paphos district, Neo Chorio, 80m, 35.023°N, 32.390°E, 15-25.v.2017, J. Junnilainen leg. & det. Genitalia in glycerol.
Elachistidae	Elachista sp. 1	1 male: Cyprus, Paphos district, Kouklia, 35m, 34.71694°N, 32.57336°E. Swept from amongst rushes, 10.iv.2013, I. Barton leg. & prep. Published as Elachista cf. kleini (Barton, 2015)
Elachistidae	Elachista sp. 2	Published as Elachista atrisquamosa (Arenberger & Wimmer, 1996). 5 exx: Cyprus, Paphos district, Neo Chorio, 80m, 35.023°N, 32.390°E, 15-25.v.2017, J. Junnilainen leg. & det.
Elachistidae	Perittia sp.	Perittia cf. ravida. Cyprus, Larnaca district, Kato Drys, 590m, 34.855°N, 33.313°E, 8.iv.2022, J. Junnilainen leg. 1 male: Cyprus, Limassol district, Gerovasa valley, 350m, 34.813°N, 32.741°E, 3.iv.2022. 1 male: Cyprus, Agios Nikolaos, Kefelos bridge, 520m, 5.iv.2022, J. Junnilainen leg. & det.
Erebidae	Orectis sp.	Published as Orectis proboscidata (Lewandowski & Fischer, 2004) which is an unresolved species complex.
Gelechiidae	Gen. ? sp.	1 female: Cyprus, Larnaca district, Vavla, 472m, 34.826°N, 33.285°E, 28.v.2017, J. Junnilainen leg & det. Genitalia in glycerol.
Gelechiidae	Metzneria sp. 1	64 exx.: Cyprus, Kato Drys, 17-23.iv.2002, J. Junnilainen leg & det. Male genitalia slide. 1 male, 1 female: Cyprus, Kidasi, 27.iv.2017, I. Barton leg. & prep. Male genitalia slide.
Gelechiidae	Metzneria sp. 2	Metzneria cf. staehelinella. 5 females: Cyprus, Kato Drys, 17-23.iv.2002, J. Junnilainen leg. & det. Genitalia in glycerol.
Gelechiidae	Metzneria sp. 3	1 female: Cyprus, Kato Drys, 17-23.iv.2002, J. Junnilainen leg. & det. BGE_MZH_LEP_1915.
Gelechiidae	Scrobipalpa sp. 1	2 males, 3 females: Cyprus, Larnaca district, Vavla, 472m, 34.826°N, 33.285°E, 28.v.2017, J. Junnilainen leg. & det. Genitalia in glycerol.
Gelechiidae	Scrobipalpa sp. 2	4 males: Cyprus, Paphos district, Pano Arodes, 450m, 34.917°N, 32.393°E, 23.v.2017, J. Junnilainen leg. & det. Genitalia in glycerol.
Gelechiidae	Scrobipalpa sp. 3	1 male: Cyprus, Larnaca district, Kato Drys, 23.iv.2002, J. Junnilainen leg. & det. Genitalia in glycerol.
Gracillariidae	Aspilapteryx sp.	2 males: Cyprus, Larnaca district, Kato Drys, 430m, 34.841°N, 33.302°E, 28.iv.2002, J. Junnilainen leg. Genitalia in glycerol.
Gracillariidae	Phyllocnistis sp.	Published as Phyllocnistis saligna (Zeller, 1839) (Barton, 2015) but likely belongs to other congeneric species.
Gracillariidae	Phyllonorycter sp. 1	Phyllonorycter cf. lapadiella. 3 males, 2 females: Cyprus, Larnaca district, Vavla, 472m, 34.826°N, 33.285°E, 28.v.2017. J. Junnilainen leg. & det.
Gracillariidae	Phyllonorycter sp. 2	Phyllonorycter cf. belotella (Staudinhger, 1859), leafmine: Cyprus, 2 km SW Troodos, 17.x.2021, on Quercus alnifolia, M. Kozlov leg., RMNH coll.
Heliozelidae	Heliozela sp.	Published as Heliozela resplendella (Stainton, 1851) from empty mines on Alnus orientalis (Barton, 2015).
Nepticulidae	Stigmella sp. 1	Published as Stigmella cf. rhamnella (Herrich-Schäffer, 1860) from empty mines on Rhamnus alaternus (Gustafsson, 1981) and later transferred to Stigmella cf. rhamnophila (Amsel, 1934) (Gozmany, 2012); additional record: 35 mines, 1 larva, Foini, 5.v.2004, on Rhamnus alaternus, leg. WN & AC Ellis-Adam, coll. RMNH. May be these mines belong to BOLD:ADL1772
Nepticulidae	Stigmella sp. 2	Stigmella cf. minusculella (Herrich-Schäffer, 1855) from empty mines: Cyprus, Paphos district, Arminou Dam, 29.ix.2016, on Pyrus, I. Barton. Kissousa, 18.x.20121, on Pyrus syriaca, M. Kozlov, coll. RMNH.
Nepticulidae	Stigmella sp. 3	Stigmella cf. cocciferae van Nieukerken & Johansson, 2003 from empty leafmine on Quercus coccifera: Cyprus, Paphos district, NW of Stavrokonnou, 2.x.2015, I. Barton, coll. RMNH.
Oecophoridae	Batia sp.	1 ex.: Cyprus, Larnaca, 80 m, 1.iv.1991, R. Johansson leg. Barcode ID BGE_00240_B03 [barcoding failed] (coll. Zoological Museum, Copenhagen).
Pyralidae	Acrobasis sp.	3 females: Cyprus, Paphos district, Tsada, 447m, 34.861°N, 32.481°E, 17.v.2017; 1 male: Cyprus, Larnaka district, Kato Drys, 23.iv.2002, leg. & det. J. Junnilainen. Genitalia in glycerol.
Pyralidae	Aglossa sp.	Aglossa cf. ocellalis. 3 males: Cyprus, Paphos district, Nikokleia, 100m, 34.735°N, 32.592°E, 21.v.2017. 2 males: Cyprus, Larnaca district, Vavla, 472m, 34.826°N, 33.285°E, 28.v.2017. 1 male: Cyprus, Paphos district, Neo Chorio, 80m, 35.023°N, 32.390°E, 15-24.v.2017, J. Junnilainen leg.
Pyralidae	Ancylosis sp.	Ancylosis cf. substratella. 8 males: Cyprus, Limassol, Akrotiri, 10m, 34.625°N, 32.948°E, 2.xi.2019, J. Junnilainen leg.
Pyralidae	Ephestia sp.	1 female: Cyprus, Kato Drys, 28.iv.2002, J. Junnilainen leg. & det. BGE_MZH_LEP_1994. Genitalia in glycerol.
Pyralidae	Pempelia sp.	Pempelia cf. sororiella. 1 male: Cyprus, Larnaca district, Vavla, 472m, 34.826°N, 33.285°E, 28.v.2017, leg. & det. J. Junnilainen. Genitalia in glycerol.
Tortricidae	Oxypteron sp.	1 male: Cyprus, Paphos district, Avakas Schlucht, 50m, 34.921°N, 32.338°E, 29xii.2014, A. Mayr leg. & coll.
Tortricidae	Phtheochroa sp.	Phtheochroa cf. syrtana. Cyprus, Paphos district, Prastio, 266m, 34.790°N, 32.693°E, 7-18.xi.2021. T. Kämäräinen & O. Reunanen leg. J. Junnilainen det. Genitalia in glycerol.
