# Supplementary material for: Well-Known, Misidentified, or Unnamed? A DNA Barcode-Based Reassessment of the Lepidoptera Fauna of Cyprus Supported by Morphology
Source: Insects. 2025 Dec 19;17(1):4. doi: 10.3390/insects17010004 (PMC12841640; doi:10.3390/insects17010004)
Supplement: Supplementary file 1 [file insects-17-00004-s001.zip › Table S6_Incorrect_doubtful_records.xlsx]

## Sheet: Tabelle1
Incorrect or doubtful species records
Family	Species	Reference	Identity
Adelidae	Adela paludicolella Zeller, 1850	[22,77]	Adela orientella
Adelidae	Nemophora minimella ([Denis & Schiffermüller], 1775)	[12]	? [39]
Alucitidae	Alucita cinnerethella (Amsel, 1935)	[12]	Alucita sp.
Alucitidae	Alucita desmodactyla Zeller, 1847	[10]	Alucita sp.
Alucitidae	Alucita magadis (Meyrick, 1908)	[10,20]	Alucita sp.
Autostichidae	Apatema mediopallidum Walsingham, 1900	[21]	Apatema acutivalva [partim], Apatema sp.?
Autostichidae	Oegoconia deauratella (Herrich-Schäffer, [1854])	[24]	Oegoconia sp. [Table S2]
Autostichidae	Stibaromacha ratella (Herrich-Schäffer, [1854])	[40]	? [39]
Blastobasidae	Blastobasis phycidella (Zeller, 1839)	[21]	Blastobasis spp. [Table S2]
Cosmopterigidae	Alloclita haifensis Rebel, 1911	[20] [as Dhahrania litorella]	Alloclita deprinsi
Cosmopterigidae	Alloclita recisella Staudinger, 1859	[115]	Alloclita deprinsi
Cosmopterigidae	Cosmopterix turbidella (Rebel, 1896)	[115]	error in table
Cosmopterigidae	Eteobalea serratella (Treitschke, 1833)	[40]	Eteobalea sp.
Cossidae	Dyspessa ulula (Borkhausen, 1790)	[121]	Dyspessa cyprica
Crambidae	Agriphila geniculea (Haworth, 1811)	[19,20]	Agriphila inquinatella?
Crambidae	Ancylolomia chrysographellus (Kollar, 1844)	[20,143]	? [39]
Crambidae	Elophila nymphaeata (Linnaeus, 1758)	[10,12]	? [39]
Crambidae	Evergestis pechi (Bethune-Baker, 1885)	[12] [as Evergestis renatalis]	? [39]
Crambidae	Metasia carnealis (Treitschke, 1829)	[6,144]	Metasia gigantalis?
Crambidae	Prochoristis rupicapralis (Lederer, 1863)	[21]	Prochoristis crudalis
Crambidae	Tegostoma moeschleri (Christoph, 1862)	[12]	Cataonia erubescens?
Depressariidae	Agonopterix heracliana (Linnaeus, 1758)	[20,106]	Agonopterix sp.
Depressariidae	Cacochroa permixtella (Herrich-Schäffer, [1854])	[40]	Rosetea corfuella
Depressariidae	Depressaria libanotidella Schläger, 1849	[40,106]	Depressaria sp.
Depressariidae	Depressaria marcella Rebel, 1901	[10,106]	Depressaria sp.
Depressariidae	Depressaria sordidatella Tengström, 1848	[22,106]	Depressaria sp.
Drepanidae	Cilix glaucata (Scopoli, 1763)	[12,119]	Cilix asiatica
Elachistidae	Elachista atrisquamosa Staudinger, 1880	[21]	Elachista sp. 2 [Table S2]
Elachistidae	Elachista pigerella (Herrich-Schäffer, [1854])	[38]	Elachista sp.
Erebidae	Arctia villica (Linnaeus, 1758)	[54] [https://www.[54].org/observations/250693129]	Arctia villica; likely mislabelled
Erebidae	Autophila asiatica (Staudinger, 1888)	[38]	Autophila dilucida?
Erebidae	Autophila maura (Staudinger, 1888)	[38]	Autophila anaphanes?
Erebidae	Euproctis chrysorrhoea (Linnaeus, 1758)	[38]	? [39]
Erebidae	Heteropalpia vetusta (Walker, 1865)	[38,54]	? [39]? [39]
Erebidae	Hypenodes orientalis Staudinger, 1901	[34]	Hypenodes cypriaca
Erebidae	Ocnogyna loewii (Zeller, 1846)	[6,155]	Ocnogyna clathrata
Erebidae	Orectis proboscidata (Herrich-Schäffer, [1851])	[34]	Orectis sp.
Erebidae	Orgyia algiricum (Lucas, 1849)	[39]	Orgyia dubia
Erebidae	Parascotia detersa (Staudinger, 1892)	[34]	Parascotia sp. [Ronkay in litt.]
Erebidae	Parascotia robiginosa (Staudinger, 1892)	[34]	Parascotia sp. [Ronkay in litt.]
Erebidae	Zanclognatha lunalis (Scopoli, 1763)	[38]	? [39]
Gelechiidae	Anarsia innoxiella Gregersen & Karsholt, 2017	[169]	Anarsia sp.
Gelechiidae	Bryotropha affinis (Haworth, 1828)	[20,111]	Bryotropha sp.
Gelechiidae	Bryotropha pallorella Amsel, 1952	[23,111]	Bryotropha sp.
Gelechiidae	Bryotropha senectella (Zeller, 1839)	[111]	Bryotropha sp. [Table S2]
Gelechiidae	Dichomeris limbipunctellus (Staudinger, 1859)	[14]	Dichomeris helianthemi, Dichomeris neatodes
Gelechiidae	Epidola stigma Staudinger, 1859	[40]	Epidola sp. 2 [Table S2]
Gelechiidae	Gelechia senticetella (Staudinger, 1859)	[20]	Gelechia obscuripennis
Gelechiidae	Istrianis myricariella (Frey, 1870)	[40,21]	Istrianis femoralis
Gelechiidae	Metzneria aestivella (Zeller, 1839)	[20]	Metzneria sp. 2 [Table S2]
Gelechiidae	Metzneria lappella (Linnaeus, 1758)	[20]	Metzneria sp.
Gelechiidae	Pragmatodes melagonella (Constant, 1895)	[20]	Pragmatodes sp. [Table S2]
Gelechiidae	Stomopteryx remissella (Zeller, 1847)	[20]	Stomopteryx sp. 1 [Table S2]
Geometridae	Ascotis selenaria ([Denis & Schiffermüller], 1775)	[33]	Ascotis sp. [Table S2]
Geometridae	Epirrhoe galiata ([Denis & Schiffermüller], 1775)	[38,151] [not considered]	Epirrhoe sp.
Geometridae	Eumannia oppositaria (Mann, 1864)	[39] [erroneous citation]	error
Geometridae	Eupithecia phoeniceata (Rambur, 1834)	[44]	Eupithecia conquesta
Geometridae	Idaea subsaturata (Guenée, [1858])	[150]	Idaea subsaturata; likely mislabelled
Geometridae	Menophra berenicidaria (Turati, 1924)	[36]	Menophra sp. [Table S2]
Geometridae	Nebula achromaria (De la Harpe, [1853])	[13,28]	? [39]
Geometridae	Phyllocnistis saligna (Zeller, 1839)	[24]	Phyllocnistis sp. [Table S2]
Gracillariidae	Phyllonorycter blancardella (Fabricius, 1781)	[20,24]	Phyllonorycter hostis?
Gracillariidae	Phyllonorycter corylifoliella (Hübner, 1796)	[24]	Phyllonorycter sp. 2
Gracillariidae	Phyllonorycter stettinensis (Nicelli, 1852)	[24]	Phyllonorycter sp. 3
Heliozelidae	Heliozela resplendella (Stainton, 1851)	[24]	Heliozela sp. [Table S2]
Hesperiidae	Borbo borbonica (Boisduval, 1833)	[12]	? [39]
Hesperiidae	Muschampia floccifera (Zeller, 1847)	[6]	? [39]
Hesperiidae	Spialia orbifer (Hübner, [1823])	[6]	? [39]
Lasiocampidae	Pachypasa otus (Drury, [1773])	[39] https://forum.lepiforum.org/post/121515	Pachypasa otus; likely mislabelled
Lecithoceridae	Lecithocera anatolica Gozmány, 1978	[25]	Lecithocera sp. ? [Table S2]
Lycaenidae	Glaucopsyche alexis (Poda, 1761)	[6]	Glaucopsyche paphos
Lycaenidae	Zizeeria knysna (Trimen, 1862)	[37]	Zizeeria karsandra
Nepticulidae	Acalyptris minimella (Rebel, 1926)	[21,74]	Acalyptris pistaciae
Nepticulidae	Stigmella rhamnella (Herrich-Schäffer, 1860)	[40,72] [as Stigmella cf. rhamnella]	Stigmella cf. rhamnophila
Noctuidae	Acronicta megacephala ([Denis & Schiffermüller], 1775)	[38]	Acronicta sp.
Noctuidae	Agrotis bigramma (Esper, 1790)	[34], Ronkay (in litt.)	Agrotis sp.
Noctuidae	Apamea syriaca (Osthelder, 1933)	[34], Ronkay (in litt.)	Apamea sicula
Noctuidae	Bryophila gea Schawerda, 1934	[38]	? [39]
Noctuidae	Calocucullia celsiae (Herrich-Schäffer, [1850])	[34]	Calocucullia sp. [Table S2]
Noctuidae	Dichagyris squalorum (Eversmann, 1856)	[34], Ronkay (in litt.)	Dichagyris nigrolineata
Noctuidae	Episema korsakovi (Christoph, 1885)	[34], Ronkay (in litt.)	Episema amettai
Noctuidae	Mythimna deserticola (Bartel, 1903)	[12]	Mythimna sicula?
Noctuidae	Parascotia fuliginaria (Linnaeus, 1761)	[38]	? [39]
Noctuidae	Polymixis serpentina (Treitschke, 1825)	[34], Ronkay (in litt.)	Polymixis iatnana
Noctuidae	Rhyacia arenacea (Hamspon, 1907=	[34], Ronkay (in litt.)	Rhyacia sp.
Noctuidae	Trigonophoa flammea (Esper, [1785])	[38]	? [39]
Noctuidae	Xestia cohaesa (Herrich-Schäffer, [1849])	[34]	Xestia sp. [Table S2]
Notodontidae	Furcula bifida (Brahm, 1787)	[34]	Furcula interrupta
Notodontidae	Thaumetopoea processionea (Linnaeus, 1758)	[38]	Thaumetopoea sp.
Nymphalidae	Coenonympha pamphilus (Linnaeus, 1758)	[6]	? [39]
Nymphalidae	Maniola telmessia (Zeller, 1847)	[39]	Maniola cypricola
Nymphalidae	Melitaea phoebe ([Denis & Schiffermüller], 1775)	[6]	? [39]
Nymphalidae	Polygonia egea (Cramer, [1776])	[6]	? [39]
Oecophoridae	Batia lambdella (Donovan, 1793)	[21]	Batia sp. 1/sp.2 [Table S2]
Oecophoridae	Batia samosella Sutter, 2003	[24]	Batia sp. 1/sp.2 [Table S2]
Oecophoridae	Callima formosella ([Denis & Schiffermüller], 1775)	[104]	Callima mikkolai?
Oecophoridae	Callima icterinella (Mann, 1867)	[40]	Callima sp. [Table S2]
Oecophoridae	Callima levantina Berggren & Aarvik, 2024	[170]	Callima sp. [Table S2]
Oecophoridae	Denisia augustella (Hübner, 1796)	[38]	Denisia sp. [Table S2]
Peleopodidae	Carcina quercana (Fabricius, 1775)	[40]	Carcina ingridmariae
Peleopodidae	Odites kollarella (Costa, 1832)	[40]	Odites sp. [Table S2]
Pieridae	Pontia edusa (Fabricius, [1777])	[38] [as doubtful]	Pontia daplidice
Psychidae	Eumasia parietariella (Heydenreich, 1851)	[38,79]	Eudarcia cyprianella
Pterophoridae	Capperia marginellus (Zeller, 1847)	[38,171]	? [39]
Pterophoridae	Hellinsia inulae (Zeller, 1852)	[20]	Hellinsia carphodactyla
Pterophoridae	Marasmarcha ehrenbergianus (Zeller, 1841)	[39]	error based on mismatch of the locality Konya [Türkiye]
Pterophoridae	Merrifieldia malacodactylus (Zeller, 1847)	[20]	Merrifieldia sp. [Table S2]
Pterophoridae	Oxyptilus distans (Zeller, 1847)	[20,22]	Oxyptilus reichli
Pterophoridae	Stenoptilia bipunctidactyla (Scopoli, 1763)	[14,20]	Stenoptilia elkefi?
Pyralidae	Acrobasis fallouella (Ragonot, 1871)	[25]	Acrobasis sp.
Pyralidae	Acrobasis glaucella Staudinger, 1859	[23]	Acrobasis sp.
Pyralidae	Aglossa pinguinalis (Linnaeus, 1758)	[20] [as Aglossa pinguinalis asiatica]	Aglossa asiatica?
Pyralidae	Ancylosis faustinella (Zeller, 1867)	[19]	? [39]
Pyralidae	Ancylosis rhodochrella (Herrich-Schäffer, [1855])	[26,138]	Ancylosis hellenica
Pyralidae	Ancylosis roscidella (Eversmann, 1844)	[20] [as doubtful Ancylosis cinerella]	? [39]
Pyralidae	Ancylosis yerburii (Butler, 1884)	[138]	Ancylosis labeculella
Pyralidae	Apomyelois cognata (Staudinger, 1871)	[10]	? [39]
Pyralidae	Cadra abstersella (Zeller, 1847)	[26]	Cadra calidella
Pyralidae	Ephestia unicolorella Staudinger, 1881	[20] [as parasitella unicolorella]	Ephestia woodiella
Pyralidae	Eurhodope incompta (Zeller, 1847)	[10]	Eurhodope cinerea
Pyralidae	Hypotia corticalis ([Denis & Schiffermüller], 1775)	[20]	Hypotia sp. [Table S2]
Pyralidae	Keradere tengstroemiella (Erschoff, 1874)	[21]	Keradere argyrophanes
Pyralidae	Merulempista turturella (Zeller, 1848)	[20] [as Merulempista numidella]	Merulempista brucella
Pyralidae	Morosaphycita cirtensis (Ragonot, 1890)	[20,136]	Slamkania pseudosordida
Pyralidae	Myelois cribratella Zeller, 1847	[10,12]	Myelois sp.
Pyralidae	Peoria costella Amsel, 1953	[140] [partim?]	Peoria cremoricosta
Pyralidae	Pyralis regalis ([Denis & Schiffermüller], 1775)	[12,20]	Pyralis kacheticalis
Pyralidae	Slamkania sordida (Staudinger, 1879)	[20,136]	Slamkania pseudosordida
Pyralidae	Stemmatophora brunnealis (Treitschke, 1829)	[20]	Stemmatophora sp. [Table S2]
Pyralidae	Stemmatophora syriacalis (Ragonot, 1895)	[26]	Hypsopygia almanalis
Pyralidae	Vitula biviella (Zeller, 1848)	[19]	Ephestia sp.?
Scythrididae	Enolmis acanthella (Godart, 1824)	[104]	Enolmis desidella
Stathmopodidae	Tortilia graeca Kasy, 1981	[20,40,115]	Tortilia sp. [Table S2]
Tineidae	Cephimallota crassiflavella Bruand, 1850	[40,84]	Cephimallota angusticolella
Tineidae	Edosa fuscoviolacella (Ragonot, 1895)	[40]	Edosa sp. [Table S2]
Tineidae	Elatobia fuliginosella (Lienig & Zeller, 1846)	[10,84] [not considered]	Elatobia bugrai?
Tineidae	Hapsifera luridella Zeller, 1847	[40]	Hapsifera sp.
Tineidae	Myrmecozela lutosella (Eversmann, 1844)	[38,84] [as Myrmecozela stepicola, not considered]	? [39]
Tineidae	Nemapogon granella (Linnaeus, 1758)	[10,20,78]	Nemapogon cyprica, N. shamica?
Tineidae	Nemapogon cloacella (Haworth, 1828)	[40,78] [not considered]	Nemapogon cyprica?
Tineidae	Neurothaumasia ankerella (Mann, 1867)	[40,78]	Neurothaumasia sp. 2 [Table S2]
Tineidae	Neurothaumasia macedonica Petersen, 1962	[40,78]	Neurothaumasia sp. 1 [Table S2]
Tineidae	Niditinea tugurialis (Meyrick, 1932)	[40,84]	Niditinea baryspilas
Tineidae	Tinea pellionella Linnaeus, 1758	[10,84] [not considered]	? [39]
Tineidae	Trichophaga tapetzella (Linnaeus, 1758)	[14,55,84]	Trichophaga sp. [Table S2]
Tortricidae	Aethes mauritanica (Walsingham, 1898)	[10] [20] [as doubtful]	? [39]
Tortricidae	Aethes sanguinana (Treitschke, 1830)	[26]	Aethes capnospila
Tortricidae	Clepsis consimilana (Hübner, [1817])	[14]	Clepsis trivia
Tortricidae	Clepsis neglectana (Herrich-Schäffer, [1851])	[172]	Clepsis trivia
Tortricidae	Cnephasia pasiuana (Hübner, [1799])	[110]	? [39]
Tortricidae	Cochylimorpha alternana (Stephens, 1834)	[20]	Cochylimorpha additana?
Tortricidae	Cochylimorpha straminea (Haworth, 1811)	[12]	Cochylimorpha additana?
Tortricidae	Eucosma campoliliana ([Denis & Schiffermüller], 1775)	[10]	? [39]
Tortricidae	Hedya pruniana (Hübner, [1799])	[19,21]	Endothenia sp. [partim?] [coll. Wimmer]
Tortricidae	Neocochylis molliculana (Zeller, 1847)	[21]	Neocochylis sp. [Table S2]
Tortricidae	Neosphaleroptera nubilana (Hübner, [1799])	[10]	? [39]
Tortricidae	Pontoturania posterana (Zeller, 1847)	[10]	? [39]
Zygaenidae	Adscita obscura (Zeller, 1847)	[12,40]	Jordanita graeca [Tarmann in litt.]
